# Supplementary material for: Selective Sweeps Lead to Evolutionary Success in an Amazonian Hyperdominant Palm
Source: Front Genet. 2020 Dec 23;11:596662. doi: 10.3389/fgene.2020.596662 (PMC7786001; doi:10.3389/fgene.2020.596662)
Supplement: Supplementary Appendix 1 — Supplementary Tables S1–S12 with sampling locations, and Bayesian clustering and genome scan results. [file Data_Sheet_1.xlsx]

## Sheet: Table S1
Table S1 Correspondence between probes with SNP loci with evidence of selection signal and transcriptome contigs of Elaeis guineensis and Mauritia flexuosa.
Scafold	Elaeis guineensis	Mauritia flexuosa
Elaeis_1007_0_0	singlet__112376	singlet__173924
Elaeis_1007_0_77	singlet__112376	singlet__173924
Elaeis_1007_1_0	singlet__112376	singlet__173924
Elaeis_1007_1_72	singlet__112376	-
Elaeis_1007_2_0	singlet__112376	-
Elaeis_1007_2_51	singlet__112376	-
Elaeis_1007_3_0	singlet__112376	singlet__173924
Elaeis_1007_3_62	singlet__112376	-
Elaeis_1007_4_0	singlet__112376	-
Elaeis_1007_4_127	singlet__112376	singlet__173924
Elaeis_1007_4_64	singlet__112376	singlet__173924
Elaeis_1007_5_0	singlet__112376	-
Elaeis_1007_5_13	singlet__112376	singlet__173924
Elaeis_1007_6_0	singlet__112376	singlet__173924
Elaeis_1007_6_118	singlet__112376	singlet__173924
Elaeis_1007_6_177	singlet__112376	singlet__173924
Elaeis_1007_6_236	singlet__112376	singlet__173924
Elaeis_1007_6_295	singlet__112376	-
Elaeis_1007_6_354	singlet__112376	-
Elaeis_1007_6_410	singlet__112376	singlet__173924
Elaeis_1007_6_59	singlet__112376	singlet__173924
Elaeis_1007_7_0	singlet__112376	singlet__173924
Elaeis_1007_7_124	singlet__112376	-
Elaeis_1007_7_184	singlet__112376	-
Elaeis_1007_7_305	singlet__112376	-
Elaeis_1007_7_375	singlet__112376
Elaeis_1007_7_62	singlet__112376
Elaeis_1013_5_0	Contig6066	-
Elaeis_1013_5_25	Contig6066	-
Elaeis_1013_6_0	Contig6066	Contig10524
Elaeis_1013_6_130	Contig6066	-
Elaeis_1013_6_65	Contig6066	-
Elaeis_1017_0_205	Contig3664	singlet__147925
Elaeis_1017_0_156	-	singlet__147925
Elaeis_1017_1_0	Contig3664	-
Elaeis_1017_1_30	Contig3664	singlet__147925
Elaeis_1017_2_0	Contig3664	-
Elaeis_1017_2_47	Contig3664	-
Elaeis_1017_2_93	Contig3664	singlet__147925
Elaeis_1017_3_0	Contig3664	singlet__147925
Elaeis_1017_3_2	Contig3664	singlet__147925
Elaeis_1017_4_0	singlet__76894	singlet__147925
Elaeis_1017_4_44	singlet__76894	singlet__147925
Elaeis_1017_5_0	singlet__76894	singlet__147925
Elaeis_1017_5_35	singlet__76894	-
Elaeis_1017_6_0	singlet__76894	singlet__147925
Elaeis_1017_6_56	singlet__76894	-
Elaeis_1020_1_0	Contig1114	-
Elaeis_1020_1_120	Contig1114	-
Elaeis_1020_1_180	Contig1114	-
Elaeis_1020_1_240	Contig1114	-
Elaeis_1020_1_298	Contig1114	-
Elaeis_1020_1_60	Contig1114	-
Elaeis_1020_3_0	Contig1114	Contig12244
Elaeis_1020_3_122	Contig1114	Contig12244
Elaeis_1020_3_183	Contig1114	Contig12244
Elaeis_1020_3_244	Contig1114	-
Elaeis_1020_3_305	Contig1114	-
Elaeis_1020_3_366	Contig1114	Contig12244
Elaeis_1020_3_427	Contig1114	Contig12244
Elaeis_1020_3_488	Contig1114	Contig12244
Elaeis_1020_3_549	Contig1114	Contig12244
Elaeis_1020_3_61	Contig1114	Contig12244
Elaeis_1020_3_610	Contig1114	Contig12244
Elaeis_1020_3_671	Contig1114	-
Elaeis_1020_3_731	Contig1114	-
Elaeis_1020_4_0	Contig1114	-
Elaeis_1020_4_79	Contig1114	-
Elaeis_1020_5_0	Contig1114	Contig12244
Elaeis_1020_5_60	Contig1114	Contig12244
Elaeis_1020_6_0	Contig1114	-
Elaeis_1020_6_130	Contig1114	Contig12244
Elaeis_1020_6_195	Contig1114	Contig12244
Elaeis_1020_6_257	Contig1114	Contig12244
Elaeis_1020_6_65	Contig1114	Contig12244
Elaeis_1020_7_0	Contig1114	Contig12244
Elaeis_1020_7_122	Contig1114	-
Elaeis_1020_7_122	Contig1114	-
Elaeis_1020_7_183	Contig1114	-
Elaeis_1020_7_61	Contig1114	-
Elaeis_1020_7_61	Contig1114	-
Elaeis_1025_0_121	singlet__118093	Contig13187
Elaeis_1025_0_43	singlet__118093	-
Elaeis_1025_2_0	singlet__118093	-
Elaeis_1025_2_3	singlet__118093	-
Elaeis_1025_8_0	singlet__118093	Contig13187
Elaeis_1025_8_2	singlet__118093	Contig13187
Elaeis_1025_9_124	singlet__118093	-
Elaeis_1025_9_186	singlet__118093	-
Elaeis_1025_9_248	singlet__118093	-
Elaeis_1025_9_310	singlet__118093	-
Elaeis_1025_9_369	singlet__118093	-
Elaeis_1035_0_0	singlet__126527	-
Elaeis_1035_0_122	singlet__126527	-
Elaeis_1035_0_182	singlet__126527	-
Elaeis_1035_0_61	singlet__126527	singlet__121813
Elaeis_1035_1_0	singlet__126527	-
Elaeis_1035_1_24	singlet__126527	-
Elaeis_1035_2_0	singlet__126527	-
Elaeis_1035_7_0	singlet__126527	singlet__121813
Elaeis_1035_7_106	singlet__126527	-
Elaeis_1035_7_159	singlet__126527	-
Elaeis_1035_7_211	singlet__126527	-
Elaeis_1035_7_53	singlet__126527	-
Elaeis_1050_0_0	singlet__115911	-
Elaeis_1050_0_177	singlet__115911	-
Elaeis_1050_0_236	singlet__115911	-
Elaeis_1050_0_295	singlet__115911	Contig13096
Elaeis_1050_0_349	singlet__115911	Contig13096
Elaeis_1050_0_59	singlet__115911	-
Elaeis_1050_1_0	singlet__115911	Contig13096
Elaeis_1050_1_113	singlet__115911	Contig13096
Elaeis_1050_1_57	singlet__115911	Contig13096
Elaeis_1050_6_0	-	Contig898
Elaeis_1050_6_0	-	Contig13096
Elaeis_1050_6_2	-	Contig898
Elaeis_1050_6_2	-	Contig13096
Elaeis_1050_12_0	singlet__115911	-
Elaeis_1050_12_124	singlet__115911	-
Elaeis_1050_12_186	singlet__115911	-
Elaeis_1050_12_248	singlet__115911	-
Elaeis_1050_12_310	singlet__115911	-
Elaeis_1050_12_62	singlet__115911	Contig13096
Elaeis_1050_6_0	singlet__115911	-
Elaeis_1050_6_2	singlet__115911	-
Elaeis_1050_7_0	singlet__115911	Contig13096
Elaeis_1050_7_44	singlet__115911	-
Elaeis_1050_7_88	singlet__115911	Contig13096
Elaeis_1052_0_132	-	singlet__102810
Elaeis_1052_0_198	-	singlet__102810
Elaeis_1052_0_330	-	singlet__102810
Elaeis_1052_0_396	-	singlet__102810
Elaeis_1052_1_0	-	singlet__102810
Elaeis_1052_1_44	-	singlet__102810
Elaeis_1052_3_0	-	singlet__102810
Elaeis_1052_3_252	-	singlet__102810
Elaeis_1052_3_63	-	singlet__102810
Elaeis_1064_1_0	Contig3902	-
Elaeis_1064_1_128	Contig3902	-
Elaeis_1064_1_190	Contig3902	-
Elaeis_1064_1_64	Contig3902	-
Elaeis_1064_2_0	Contig3902	-
Elaeis_1064_2_116	Contig3902	-
Elaeis_1064_2_174	Contig3902	singlet__204346
Elaeis_1064_2_232	Contig3902	singlet__204346
Elaeis_1064_2_288	Contig3902	singlet__204346
Elaeis_1064_2_58	Contig3902	-
Elaeis_1064_3_0	Contig3902	-
Elaeis_1064_3_124	Contig3902	-
Elaeis_1064_3_186	Contig3902	singlet__204346
Elaeis_1064_3_248	Contig3902	singlet__204346
Elaeis_1064_3_310	Contig3902	-
Elaeis_1064_3_372	Contig3902	-
Elaeis_1064_3_434	Contig3902	-
Elaeis_1064_3_496	Contig3902	-
Elaeis_1064_3_557	Contig3902	-
Elaeis_1064_3_62	Contig3902	-
Elaeis_1119_0_106	-	singlet__219028
Elaeis_1119_0_159	-	singlet__219028
Elaeis_1119_0_53	-	singlet__219028
Elaeis_1119_1_0	-	singlet__219028
Elaeis_1119_1_114	singlet__121766	-
Elaeis_1119_1_171	singlet__121766	singlet__219028
Elaeis_1119_1_228	singlet__121766	singlet__219028
Elaeis_1119_1_285	singlet__121766	-
Elaeis_1119_1_342	singlet__121766	-
Elaeis_1119_1_57	singlet__121766	singlet__219028
Elaeis_1119_2_0	singlet__125081	singlet__219028
Elaeis_1119_2_0	singlet__121766	singlet__219028
Elaeis_1119_2_65	-	singlet__219028
Elaeis_1119_2_259	-	singlet__219028
Elaeis_1119_2_130	singlet__88622	-
Elaeis_1119_2_195	singlet__88622	-
Elaeis_1119_2_259	singlet__88622	-
Elaeis_1119_2_259	singlet__125081	-
Elaeis_1119_2_65	singlet__125081	-
Elaeis_1119_2_65	singlet__88622	-
Elaeis_1119_3_0	singlet__125081	singlet__219028
Elaeis_1119_3_0	singlet__88622	-
Elaeis_1119_3_64	-	singlet__219028
Elaeis_1168_4_0	singlet__4661	-
Elaeis_1168_4_120	singlet__4661	Contig11476
Elaeis_1168_4_180	singlet__4661	Contig11476
Elaeis_1168_4_237	singlet__4661	Contig11476
Elaeis_1168_4_60	singlet__4661	-
Elaeis_1168_5_0	singlet__4661	-
Elaeis_1168_5_118	singlet__4661	-
Elaeis_1168_5_59	singlet__4661	-
Elaeis_1171_0_153	Contig6007	-
Elaeis_1171_0_203	Contig6007	-
Elaeis_1171_2_0	singlet__128981	-
Elaeis_1171_2_0	Contig6007	Contig7783
Elaeis_1171_2_3	singlet__128981	Contig7783
Elaeis_1171_2_3	Contig6007	-
Elaeis_1171_3_0	singlet__128981	singlet__27292
Elaeis_1171_3_0	Contig6007	Contig7783
Elaeis_1171_3_51	singlet__128981	singlet__27292
Elaeis_1171_3_51	Contig6007	Contig7783
Elaeis_1171_4_0	Contig6007	Contig7783
Elaeis_1171_4_0	singlet__128981	singlet__27292
Elaeis_1171_4_10	Contig6007	Contig7783
Elaeis_1171_4_10	singlet__128981	singlet__27292
Elaeis_1171_5_0	Contig6007	Contig7783
Elaeis_1171_5_0	singlet__128981	singlet__27292
Elaeis_1171_5_45	Contig6007	Contig7783
Elaeis_1171_5_45	singlet__128981	singlet__27292
Elaeis_1171_5_90	Contig6007	Contig7783
Elaeis_1171_5_90	singlet__128981	singlet__27292
Elaeis_1171_6_0	Contig6007	-
Elaeis_1171_6_0	Contig6007	-
Elaeis_1171_6_34	Contig6007	-
Elaeis_1171_6_34	Contig6007	-
Elaeis_1197_0_0	-	Contig8249
Elaeis_1197_10_0	singlet__91516	singlet__219551
Elaeis_1197_10_128	singlet__91516	-
Elaeis_1197_10_192	singlet__91516	-
Elaeis_1197_10_256	singlet__91516	-
Elaeis_1197_10_320	singlet__91516	-
Elaeis_1197_10_384	singlet__91516	-
Elaeis_1197_10_448	singlet__91516	-
Elaeis_1197_10_64	singlet__91516	-
Elaeis_1197_3_0	-	Contig8249
Elaeis_1197_5_0	-	singlet__219551
Elaeis_1197_6_0	singlet__47359	singlet__219551
Elaeis_1197_7_0	singlet__47359	singlet__219551
Elaeis_1197_7_26	singlet__47359	singlet__219551
Elaeis_1197_8_0	singlet__47359	-
Elaeis_12_0_0	singlet__129197	-
Elaeis_12_0_108	singlet__129197	-
Elaeis_12_0_162	singlet__129197	singlet__230192
Elaeis_12_0_213	singlet__129197	singlet__230192
Elaeis_12_0_54	singlet__129197	-
Elaeis_12_2_0	singlet__129197	-
Elaeis_12_2_40	singlet__129197	-
Elaeis_12_3_0	singlet__129197	-
Elaeis_12_3_101	singlet__129197	-
Elaeis_12_3_51	singlet__129197	-
Elaeis_12_4_0	singlet__129197	-
Elaeis_12_4_118	singlet__129197	-
Elaeis_12_4_176	singlet__129197	singlet__230192
Elaeis_12_4_176	-	singlet__229509
Elaeis_12_4_59	singlet__129197	-
Elaeis_12_5_0	singlet__129197	singlet__230192
Elaeis_12_5_0	-	singlet__229509
Elaeis_12_6_0	singlet__129197	singlet__230192
Elaeis_12_6_0	-	singlet__229509
Elaeis_12_6_19	singlet__129197	singlet__230192
Elaeis_12_6_19	-	singlet__229509
Elaeis_12_7_0	singlet__129197	singlet__230192
Elaeis_12_7_0	-	singlet__229509
Elaeis_12_7_77	singlet__129197	singlet__230192
Elaeis_12_7_77	-	singlet__229509
Elaeis_12_9_0	singlet__129197	singlet__230192
Elaeis_12_9_0	-	singlet__229509
Elaeis_12_9_112	singlet__129197	-
Elaeis_12_9_168	singlet__129197	-
Elaeis_12_9_224	singlet__129197	singlet__176896
Elaeis_12_9_280	singlet__129197	-
Elaeis_12_9_335	singlet__129197	-
Elaeis_12_9_56	singlet__129197	-
Elaeis_1201_1_46	singlet__117385	-
Elaeis_1201_2_0	singlet__117385	singlet__158301
Elaeis_1201_3_0	singlet__117385	-
Elaeis_1201_3_15	singlet__117385	-
Elaeis_1201_5_0	singlet__117385	Contig10600
Elaeis_1201_5_0	-	singlet__158301
Elaeis_1201_5_50	singlet__117385	Contig10600
Elaeis_1201_7_0	singlet__117385	Contig10600
Elaeis_1201_7_132	singlet__117385	Contig10600
Elaeis_1201_7_198	singlet__117385	singlet__176896
Elaeis_1201_7_264	singlet__117385	singlet__230192
Elaeis_1201_7_264	-	Contig10600
Elaeis_1201_7_330	singlet__117385	singlet__176896
Elaeis_1201_7_330	-	Contig10600
Elaeis_1201_7_396	singlet__117385	singlet__176896
Elaeis_1201_7_456	singlet__117385	singlet__176896
Elaeis_1201_7_66	singlet__117385	singlet__176896
Elaeis_1201_7_66	-	Contig10600
Elaeis_122_1_0	Contig1689	singlet__176896
Elaeis_122_1_104	Contig1689	singlet__176896
Elaeis_122_1_52	Contig1689	singlet__176896
Elaeis_122_10_0	Contig1689	singlet__176896
Elaeis_122_10_7	Contig1689	singlet__230192
Elaeis_122_11_0	Contig1689	singlet__230192
Elaeis_122_11_118	Contig1689	singlet__230192
Elaeis_122_11_177	Contig1689	singlet__230192
Elaeis_122_11_236	Contig1689	-
Elaeis_122_11_295	Contig1689	-
Elaeis_122_11_354	Contig1689	singlet__230192
Elaeis_122_11_413	Contig1689	-
Elaeis_122_11_468	Contig1689	-
Elaeis_122_11_59	Contig1689	-
Elaeis_122_4_0	Contig1689	-
Elaeis_122_4_64	Contig1689	-
Elaeis_122_7_0	Contig1689	-
Elaeis_122_7_141	Contig1689	-
Elaeis_122_7_47	Contig1689	-
Elaeis_122_7_94	Contig1689	-
Elaeis_122_9_0	Contig1689	-
Elaeis_122_9_44	Contig1689	-
Elaeis_122_9_87	Contig1689	-
Elaeis_136_0_0	Contig340	-
Elaeis_136_0_180	Contig340	singlet__218812
Elaeis_136_0_203	Contig340	singlet__218812
Elaeis_136_0_5	Contig340	-
Elaeis_136_10_0	Contig340	singlet__218812
Elaeis_136_10_37	Contig340	-
Elaeis_136_12_0	Contig340	singlet__218812
Elaeis_136_12_6	Contig340	singlet__218812
Elaeis_136_17_0	Contig340	singlet__218812
Elaeis_136_18_0	Contig340	singlet__218812
Elaeis_136_18_1	Contig340	singlet__218812
Elaeis_136_2_0	Contig340	-
Elaeis_136_2_18	Contig340	-
Elaeis_136_24_0	Contig340	-
Elaeis_136_24_124	Contig340	-
Elaeis_136_24_186	Contig340	-
Elaeis_136_24_62	Contig340	-
Elaeis_136_3_0	Contig340	-
Elaeis_136_3_38	Contig340	singlet__218812
Elaeis_136_5_0	Contig340	-
Elaeis_136_5_3	Contig340	-
Elaeis_136_6_0	Contig340	singlet__218812
Elaeis_136_6_11	Contig340	singlet__218812
Elaeis_136_7_0	Contig340	singlet__218812
Elaeis_136_7_121	Contig340	singlet__218812
Elaeis_136_7_61	Contig340	singlet__218812
Elaeis_136_8_0	Contig340	singlet__218812
Elaeis_136_8_37	Contig340	singlet__218812
Elaeis_136_9_0	Contig340	singlet__218812
Elaeis_136_9_76	Contig340	-
Elaeis_139_0_151	singlet__83527	-
Elaeis_139_0_210	singlet__83527	singlet__66948
Elaeis_139_0_269	singlet__111949	singlet__66948
Elaeis_139_0_30	singlet__83527	-
Elaeis_139_0_328	singlet__111949	singlet__66948
Elaeis_139_0_387	singlet__111949	singlet__66948
Elaeis_139_0_443	singlet__111949	singlet__66948
Elaeis_139_2_0	singlet__111949	-
Elaeis_139_2_45	singlet__111949	-
Elaeis_139_2_45	singlet__73675	-
Elaeis_139_2_89	singlet__73675	-
Elaeis_139_2_89	singlet__111949	-
Elaeis_139_3_0	singlet__73675	-
Elaeis_139_3_132	singlet__73675	-
Elaeis_139_3_198	singlet__73675	singlet__66948
Elaeis_139_3_264	singlet__73675	singlet__66948
Elaeis_139_3_330	singlet__73675	-
Elaeis_139_3_66	singlet__73675	singlet__66948
Elaeis_14_1_113	-	singlet__227914
Elaeis_14_6_0	-	singlet__227914
Elaeis_14_7_0	-	singlet__227914
Sabal_148_1_165	-	singlet__89254
Sabal_148_3_32	-	singlet__89254
Sabal_148_4_0	-	singlet__89254
Elaeis_1484_0_162	-	singlet__226063
Elaeis_1484_0_216	-	singlet__226063
Elaeis_1484_2_0	-	singlet__226063
Elaeis_1484_2_120	-	singlet__226063
Elaeis_1484_2_60	-	singlet__226063
Elaeis_1494_2_0	-	Contig11458
Elaeis_1494_6_0	singlet__134709	Contig11458
Elaeis_1494_6_15	singlet__134709	Contig11458
Elaeis_1494_7_0	singlet__134709	-
Elaeis_1494_7_18	singlet__134709	-
Elaeis_150_0_0	-	singlet__196622
Elaeis_150_0_122	-	singlet__196622
Elaeis_150_0_361	-	singlet__196622
Elaeis_150_0_61	-	singlet__196622
Elaeis_150_1_174	-	singlet__196622
Elaeis_150_1_232	-	singlet__196622
Elaeis_150_1_286	-	singlet__196622
Elaeis_150_2_0	-	singlet__196622
Elaeis_150_2_48	-	singlet__196622
Elaeis_150_2_96	-	singlet__196622
Elaeis_150_4_0	-	singlet__196622
Elaeis_150_4_155	-	singlet__196622
Elaeis_150_5_0	-	singlet__196622
Elaeis_1615_0_111	singlet__124863	-
Elaeis_1615_0_111	singlet__129433	-
Elaeis_1615_0_111	Contig1539	-
Elaeis_1615_0_56	singlet__124863	-
Elaeis_1615_1_0	singlet__124863	-
Elaeis_1615_1_45	singlet__124863	-
Elaeis_1615_4_0	singlet__124863	-
Elaeis_1615_4_20	singlet__124863	-
Elaeis_1615_7_0	singlet__63030	-
Elaeis_1615_7_0	singlet__124863	-
Elaeis_1615_7_128	singlet__63030	Contig12490
Elaeis_1615_7_192	singlet__63030	Contig12490
Elaeis_1615_7_256	singlet__63030	Contig12490
Elaeis_1615_7_320	singlet__63030	-
Elaeis_1615_7_384	singlet__63030	-
Elaeis_1615_7_448	singlet__63030	-
Elaeis_1615_7_512	singlet__63030	-
Elaeis_1615_7_576	singlet__63030	-
Elaeis_1615_7_64	singlet__63030	-
Elaeis_1615_7_640	singlet__63030	-
Elaeis_164_0_0	singlet__45089	-
Elaeis_164_0_126	singlet__45089	singlet__98107
Elaeis_164_0_189	singlet__45089	-
Elaeis_164_0_252	singlet__45089	singlet__98107
Elaeis_164_0_315	singlet__45089	singlet__98107
Elaeis_164_0_378	singlet__45089	singlet__98107
Elaeis_164_0_63	singlet__45089	singlet__98107
Elaeis_164_10_0	singlet__45089	singlet__98107
Elaeis_164_10_0	singlet__118538	Contig12350
Elaeis_164_10_112	singlet__45089	-
Elaeis_164_10_168	singlet__45089	-
Elaeis_164_10_56	singlet__45089	Contig12350
Elaeis_164_13_0	singlet__45089	Contig12350
Elaeis_164_13_0	-	singlet__98107
Elaeis_164_13_108	singlet__45089	-
Elaeis_164_13_161	singlet__45089	-
Elaeis_164_13_54	singlet__45089	singlet__98107
Elaeis_164_5_0	singlet__45089	singlet__98107
Elaeis_164_5_0	singlet__118538	Contig12350
Elaeis_164_5_2	singlet__45089	singlet__98107
Elaeis_164_5_2	singlet__118538	Contig12350
Elaeis_1801_5_116	-	singlet__55020
Elaeis_164_6_0	singlet__45089	Contig12350
Elaeis_164_6_0	singlet__118538	-
Elaeis_164_6_13	singlet__45089	Contig12350
Elaeis_164_6_13	singlet__118538	-
Sabal_180_3_0	-	singlet__11020
Sabal_180_3_106	-	singlet__11020
Sabal_180_3_53	-	singlet__11020
Sabal_204_0_78	-	singlet__230484
Sabal_204_3_0	-	singlet__230484
Sabal_204_3_30	-	singlet__230484
Sabal_215_0_0	-	Contig2061
Sabal_215_0_128	-	Contig2061
Sabal_215_0_191	-	Contig2061
Sabal_215_0_64	-	Contig2061
Sabal_215_1_0	-	Contig2061
Sabal_215_1_18	-	Contig2061
Sabal_215_5_0	-	Contig2061
Sabal_215_5_12	-	Contig2061
Sabal_215_6_0	-	Contig2061
Sabal_215_6_46	-	Contig2061
Sabal_240_0_124	-	singlet__226072
Sabal_240_0_62	-	singlet__226072
Elaeis_1801_0_0	singlet__121592	-
Elaeis_1801_0_32	singlet__121592	-
Elaeis_1801_4_0	singlet__121592	singlet__55020
Elaeis_1801_5_0	singlet__121592	-
Elaeis_1801_5_58	-	singlet__55020
Elaeis_1801_5_58	singlet__121592	-
Elaeis_1815_1_0	Contig4560	-
Elaeis_1815_1_47	Contig4560	singlet__14128
Elaeis_1815_1_94	Contig4560	singlet__14128
Elaeis_1815_2_0	Contig4560	-
Elaeis_1815_2_138	Contig4560	singlet__168197
Elaeis_1815_2_46	Contig4560	singlet__168197
Elaeis_1815_2_92	Contig4560	singlet__168197
Elaeis_1815_3_0	Contig4560	-
Elaeis_1815_5_0	Contig4560	singlet__168197
Elaeis_1815_5_107	Contig4560	-
Elaeis_1815_5_54	Contig4560	singlet__168197
Elaeis_1815_6_0	Contig4560	-
Elaeis_1815_6_28	Contig4560	-
Elaeis_1815_8_0	Contig4560	-
Elaeis_1815_8_128	Contig4560	-
Elaeis_1815_8_64	Contig4560	-
Elaeis_182_10_63	-	singlet__147668
Elaeis_182_1_212	-	singlet__147668
Elaeis_182_10_0	singlet__115293	singlet__147668
Elaeis_182_9_0	singlet__115293	singlet__147668
Elaeis_182_9_2	singlet__115293	singlet__147668
Elaeis_1842_1_122	-	singlet__193096
Elaeis_1842_1_183	-	singlet__193096
Elaeis_1842_1_243	-	singlet__193096
Elaeis_1842_1_61	-	singlet__193096
Elaeis_1842_2_0	singlet__118401	-
Elaeis_1842_2_42	singlet__118401	-
Elaeis_1842_2_84	singlet__118401	-
Elaeis_1842_4_0	singlet__118401	-
Elaeis_1842_4_19	singlet__118401	-
Elaeis_1854_1_0	-	Contig12133
Elaeis_1854_1_36	-	Contig12133
Elaeis_1854_3_0	-	Contig12133
Elaeis_1854_3_1	-	Contig12133
Elaeis_1854_4_0	-	Contig12133
Elaeis_1877_0_108	-	singlet__225294
Elaeis_1877_0_162	-	singlet__225294
Elaeis_1877_0_268	-	singlet__225294
Elaeis_1877_0_268	singlet__118066	-
Elaeis_1877_1_0	singlet__118066	singlet__225294
Elaeis_1877_1_44	singlet__118066	-
Elaeis_1877_1_87	singlet__118066	-
Elaeis_1877_2_0	singlet__118066	-
Elaeis_1877_2_67	singlet__118066	-
Elaeis_1877_3_0	singlet__126051	singlet__12497
Elaeis_1877_3_41	singlet__126051	singlet__12497
Elaeis_1877_4_0	singlet__126051	singlet__225294
Elaeis_1877_4_111	singlet__126051	singlet__225294
Elaeis_1877_4_111	-	Contig2760
Elaeis_1877_4_56	singlet__126051	singlet__225294
Elaeis_1877_5_0	-	singlet__225294
Elaeis_1877_5_59	-	singlet__225294
Elaeis_1901_2_0	-	Contig5262
Elaeis_1901_2_75	-	Contig5262
Elaeis_1901_5_0	-	singlet__130362
Elaeis_1901_5_60	-	singlet__130362
Elaeis_1901_6_100	-	singlet__130362
Elaeis_1901_6_149	-	singlet__130362
Elaeis_191_1_0	singlet__56474	-
Elaeis_191_1_130	singlet__56474	-
Elaeis_191_1_194	singlet__56474	-
Elaeis_191_1_65	singlet__56474	-
Elaeis_191_7_0	singlet__56474	singlet__219231
Elaeis_191_7_116	singlet__56474	-
Elaeis_191_7_174	singlet__56474	-
Elaeis_191_7_232	singlet__56474	-
Elaeis_191_7_290	singlet__56474	-
Elaeis_191_7_58	singlet__56474	-
Elaeis_194_0_108	-	singlet__110993
Elaeis_194_0_54	-	singlet__110993
Elaeis_194_10_0	singlet__119389	-
Elaeis_194_10_46	singlet__119389	-
Elaeis_194_11_0	singlet__119389	-
Elaeis_197_1_0	singlet__120039	-
Elaeis_197_1_108	singlet__120039	-
Elaeis_197_1_162	singlet__120039	-
Elaeis_197_1_216	singlet__120039	singlet__76448
Elaeis_197_1_269	singlet__120039	singlet__76448
Elaeis_197_1_54	singlet__120039	-
Elaeis_197_2_0	singlet__120039	singlet__76448
Elaeis_197_2_132	singlet__120039	singlet__76448
Elaeis_197_2_66	singlet__120039	singlet__76448
Elaeis_197_4_0	singlet__120039	-
Elaeis_197_4_116	singlet__120039	singlet__76448
Elaeis_197_4_174	singlet__120039	singlet__76448
Elaeis_197_4_58	singlet__120039	-
Elaeis_197_5_0	singlet__120039	singlet__76448
Elaeis_197_5_118	singlet__120039	singlet__76448
Elaeis_197_5_177	singlet__120039	-
Elaeis_197_5_236	singlet__120039	-
Elaeis_197_5_295	singlet__120039	-
Elaeis_197_5_354	singlet__120039	-
Elaeis_197_5_413	singlet__120039	-
Elaeis_197_5_59	singlet__120039	singlet__76448
Elaeis_1986_0_0	singlet__56015	-
Elaeis_1986_0_132	singlet__56015	-
Elaeis_1986_0_196	singlet__56015	-
Elaeis_1986_0_66	singlet__56015	-
Elaeis_1986_1_0	singlet__56015	singlet__148267
Elaeis_1986_1_43	singlet__56015	singlet__148267
Elaeis_1986_1_86	singlet__56015	singlet__148267
Elaeis_1986_4_0	singlet__56015	singlet__148267
Elaeis_1986_4_110	singlet__56015	singlet__148267
Elaeis_1986_4_165	singlet__56015	-
Elaeis_1986_4_220	singlet__56015	-
Elaeis_1986_4_275	singlet__56015	-
Elaeis_1986_4_55	singlet__56015	singlet__148267
Elaeis_201_1_174	singlet__87877	-
Elaeis_201_1_232	singlet__87877	-
Elaeis_201_1_290	singlet__87877	-
Elaeis_201_1_344	singlet__87877	-
Elaeis_201_10_0	singlet__87877	-
Elaeis_201_10_124	singlet__87877	-
Elaeis_201_10_186	singlet__87877	-
Elaeis_201_10_247	singlet__87877	singlet__226177
Elaeis_201_10_62	singlet__87877	singlet__226177
Elaeis_204_0_0	singlet__125980	-
Elaeis_204_0_114	singlet__125980	-
Elaeis_204_0_171	singlet__125980	-
Elaeis_204_0_226	singlet__125980	-
Elaeis_204_0_57	singlet__125980	-
Elaeis_204_1_0	singlet__125980	singlet__219475
Elaeis_204_1_38	singlet__125980	-
Elaeis_204_11_0	singlet__125980	-
Elaeis_204_11_17	singlet__125980	-
Elaeis_204_12_0	singlet__125980	-
Elaeis_204_13_0	singlet__125980	-
Elaeis_204_13_106	singlet__125980	-
Elaeis_204_13_158	singlet__125980	-
Elaeis_204_13_53	singlet__125980	-
Elaeis_204_16_0	singlet__125980	-
Elaeis_204_16_104	singlet__125980	-
Elaeis_204_16_156	singlet__125980	-
Elaeis_204_16_207	singlet__125980	-
Elaeis_204_16_52	singlet__125980	-
Elaeis_204_5_0	singlet__125980	singlet__219475
Elaeis_204_5_137	singlet__125980	-
Elaeis_204_5_46	singlet__125980	-
Elaeis_204_5_92	singlet__125980	-
Elaeis_204_6_0	singlet__125980	singlet__219475
Elaeis_204_8_0	singlet__125980	singlet__219475
Elaeis_204_8_60	singlet__125980	singlet__219475
Elaeis_204_9_0	singlet__125980	-
Elaeis_204_9_24	singlet__125980	-
Elaeis_2056_0_0	singlet__75207	-
Elaeis_2056_0_17	singlet__75207	-
Elaeis_2056_1_0	singlet__75207	-
Elaeis_2056_1_106	singlet__75207	-
Elaeis_2056_1_53	singlet__75207	-
Elaeis_2056_4_0	-	singlet__103497
Elaeis_2056_4_60	-	singlet__103497
Elaeis_2056_5_0	singlet__119546	-
Elaeis_2056_5_15	singlet__119546	-
Elaeis_2056_8_0	singlet__125375	singlet__103497
Elaeis_2056_8_55	singlet__125375	-
Elaeis_207_0_0	singlet__109375	-
Elaeis_207_0_52	singlet__109375	-
Elaeis_207_1_0	singlet__109375	singlet__232650
Elaeis_207_5_0	singlet__109375	singlet__232650
Elaeis_207_5_52	singlet__109375	singlet__232650
Elaeis_207_7_0	singlet__109375	singlet__232650
Elaeis_207_7_42	singlet__109375	singlet__232650
Elaeis_207_7_84	singlet__109375	-
Elaeis_207_9_0	singlet__109375	singlet__232650
Elaeis_207_9_126	singlet__109375	-
Elaeis_207_9_189	singlet__109375	-
Elaeis_207_9_252	singlet__109375	-
Elaeis_207_9_315	singlet__109375	-
Elaeis_207_9_378	singlet__109375	-
Elaeis_207_9_63	singlet__109375	singlet__232650
Elaeis_21_0_134	-	Contig10234
Elaeis_21_0_90	-	Contig10234
Elaeis_21_1_0	-	Contig10234
Elaeis_21_1_46	-	Contig10234
Elaeis_2164_1_0	singlet__102124	-
Elaeis_2164_1_122	singlet__102124	singlet__23144
Elaeis_2164_1_183	singlet__102124	singlet__23144
Elaeis_2164_1_61	singlet__102124	singlet__23144
Elaeis_2164_2_0	singlet__102124	singlet__23144
Elaeis_2164_2_9	singlet__102124	singlet__23144
Elaeis_2164_4_0	singlet__102124	singlet__23144
Elaeis_2164_4_118	singlet__102124	-
Elaeis_2164_4_59	singlet__102124	singlet__23144
Elaeis_218_1_0	singlet__133665	-
Elaeis_218_1_132	singlet__133665	singlet__180277
Elaeis_218_1_198	singlet__133665	singlet__180277
Elaeis_218_1_264	singlet__133665	-
Elaeis_218_1_330	singlet__133665	-
Elaeis_218_1_392	singlet__133665	-
Elaeis_218_1_66	singlet__133665	-
Elaeis_218_2_0	singlet__133665	-
Elaeis_218_3_0	singlet__133665	singlet__180277
Elaeis_218_3_104	singlet__133665	singlet__180277
Elaeis_218_3_155	singlet__133665	-
Elaeis_218_3_52	singlet__133665	singlet__180277
Elaeis_218_4_0	singlet__113282	singlet__180277
Elaeis_218_4_43	singlet__113282	singlet__180277
Elaeis_218_5_0	singlet__113282	-
Elaeis_218_5_9	singlet__113282	-
Elaeis_218_6_0	singlet__113282	-
Elaeis_218_6_122	singlet__113282	-
Elaeis_218_6_183	singlet__113282	singlet__180277
Elaeis_218_6_244	singlet__113282	singlet__180277
Elaeis_218_6_305	singlet__113282	singlet__180277
Elaeis_218_6_305	singlet__31154	-
Elaeis_218_6_366	singlet__31154	-
Elaeis_218_6_366	singlet__113282	-
Elaeis_218_6_427	singlet__31154	-
Elaeis_218_6_488	singlet__31154	-
Elaeis_218_6_549	singlet__31154	singlet__180277
Elaeis_218_6_605	singlet__31154	-
Elaeis_218_6_61	singlet__113282	-
Elaeis_218_7_0	singlet__31154	singlet__180277
#REF!	-	singlet__180277
Elaeis_218_7_64	singlet__31154	singlet__180277
Elaeis_2238_0_0	singlet__133632	Contig11006
Elaeis_2238_0_101	singlet__133632	Contig11006
Elaeis_2238_0_51	singlet__133632	Contig11006
Elaeis_2238_1_19	singlet__133632	-
Elaeis_2238_5_0	singlet__133632	Contig11006
Elaeis_2238_5_112	singlet__133632	Contig11006
Elaeis_2238_5_168	singlet__133632	Contig11006
Elaeis_2238_5_224	singlet__133632	Contig11006
Elaeis_2238_5_280	singlet__133632	-
Elaeis_2238_5_332	singlet__133632	-
Elaeis_2238_5_56	singlet__133632	Contig11006
Elaeis_2238_6_0	singlet__133632	-
Elaeis_2238_6_120	singlet__133632	-
Elaeis_2238_6_180	singlet__133632	-
Elaeis_2238_6_240	singlet__133632	-
Elaeis_2238_6_300	singlet__133632	-
Elaeis_2238_6_359	singlet__133632	-
Elaeis_2238_6_60	singlet__133632	-
Elaeis_226_1_0	singlet__122787	singlet__126236
Elaeis_226_1_117	singlet__122787	-
Elaeis_226_1_59	singlet__122787	singlet__126236
Elaeis_226_3_0	singlet__122787	-
Elaeis_226_3_40	singlet__122787	-
Elaeis_226_4_0	singlet__122787	-
Elaeis_226_4_132	singlet__122787	singlet__107052
Elaeis_226_4_198	singlet__122787	singlet__107052
Elaeis_226_4_264	singlet__122787	singlet__107052
Elaeis_226_4_328	singlet__122787	singlet__107052
Elaeis_226_4_66	singlet__122787	-
Elaeis_226_7_0	singlet__122787	singlet__107052
Elaeis_226_7_114	singlet__122787	-
Elaeis_226_7_171	singlet__122787	singlet__107052
Elaeis_226_7_228	singlet__122787	singlet__107052
Elaeis_226_7_283	singlet__122787	-
Elaeis_226_7_57	singlet__122787	singlet__107052
Elaeis_2291_6_0	-	singlet__225192
Elaeis_2291_6_18	-	singlet__225192
Elaeis_2291_7_0	singlet__112120	singlet__225192
Elaeis_2291_7_39	singlet__112120	singlet__225192
Elaeis_2291_8_0	singlet__112120	-
Elaeis_2291_9_0	singlet__112120	-
Elaeis_2291_9_66	singlet__112120	-
Elaeis_231_1_0	-	singlet__214612
Elaeis_231_1_118	singlet__111751	singlet__214612
Elaeis_231_1_177	singlet__111751	-
Elaeis_231_1_236	singlet__111751	Contig5814
Elaeis_231_1_291	singlet__111751	Contig5814
Elaeis_231_1_59	-	-
Elaeis_231_2_0	singlet__111751	Contig5814
Elaeis_231_2_116	singlet__111751	Contig5814
Elaeis_231_2_174	singlet__111751	-
Elaeis_231_2_58	singlet__111751	Contig5814
Elaeis_231_3_0	-	Contig5814
Elaeis_231_3_7	-	Contig5814
Elaeis_231_5_0	singlet__114057	Contig5814
Elaeis_231_5_111	singlet__114057	Contig5814
Elaeis_231_5_56	singlet__114057	Contig5814
Elaeis_231_6_0	singlet__114057	Contig5814
Elaeis_231_6_2	singlet__114057	Contig5814
Elaeis_231_7_0	singlet__114057	Contig5814
Elaeis_231_7_19	singlet__114057	Contig5814
Elaeis_231_8_0	-	Contig5814
Elaeis_231_8_57	-	Contig5814
Elaeis_2339_1_0	singlet__132961	-
Elaeis_2339_1_43	singlet__132961	-
Elaeis_2339_1_86	singlet__132961	-
Elaeis_2339_2_0	singlet__132961	singlet__230348
Elaeis_2339_2_114	singlet__132961	singlet__230348
Elaeis_2339_2_171	singlet__132961	singlet__230348
Elaeis_2339_2_57	singlet__132961	singlet__230348
Elaeis_2339_3_0	singlet__132961	singlet__230348
Elaeis_2339_3_130	singlet__132961	-
Elaeis_2339_3_195	singlet__132961	-
Elaeis_2339_3_260	singlet__132961	-
Elaeis_2339_3_325	singlet__132961	singlet__230348
Elaeis_2339_3_390	singlet__132961	-
Elaeis_2339_3_455	singlet__132961	-
Elaeis_2339_3_520	singlet__132961	-
Elaeis_2339_3_65	singlet__132961	singlet__230348
Elaeis_2363_0_0	Contig3578	-
Elaeis_2363_0_106	Contig3578	singlet__202558
Elaeis_2363_0_159	Contig3578	singlet__202558
Elaeis_2363_0_53	Contig3578	-
Elaeis_2363_0_53	Contig3578	-
Elaeis_2363_10_0	Contig6116	singlet__202558
Elaeis_2363_10_126	Contig6116	-
Elaeis_2363_10_189	Contig6116	-
Elaeis_2363_10_252	Contig6116	singlet__202558
Elaeis_2363_10_315	Contig6116	singlet__202558
Elaeis_2363_10_378	Contig6116	-
Elaeis_2363_10_63	Contig6116	singlet__202558
Elaeis_2363_3_0	Contig6116	singlet__202558
Elaeis_2363_3_64	Contig6116	-
Elaeis_2363_8_0	Contig6116	singlet__202558
Elaeis_2363_8_39	Contig6116	singlet__202558
Elaeis_237_0_384	singlet__112113	-
Elaeis_237_0_448	singlet__112113	-
Elaeis_237_0_512	singlet__112113	-
Elaeis_237_0_576	singlet__112113	-
Elaeis_237_0_632	singlet__112113	-
Elaeis_237_1_0	singlet__112113	-
Elaeis_237_1_3	singlet__112113	-
Elaeis_237_4_0	singlet__112113	Contig8268
Elaeis_237_4_49	singlet__112113	Contig8268
Elaeis_237_4_97	singlet__112113	-
Elaeis_237_6_0	singlet__112113	singlet__219734
Elaeis_237_6_79	singlet__112113	singlet__219734
Elaeis_237_6_79	singlet__133767	singlet__219734
Elaeis_237_8_0	singlet__133767	-
Elaeis_237_9_0	singlet__133767	Contig8472
Elaeis_237_9_118	singlet__133767	-
Elaeis_237_9_177	singlet__133767	singlet__219734
Elaeis_237_9_236	singlet__133767	-
Elaeis_237_9_295	singlet__133767	singlet__219734
Elaeis_237_9_349	singlet__133767	singlet__219734
Elaeis_237_9_59	singlet__133767	-
Elaeis_2370_0_0	singlet__125327	-
Elaeis_2370_0_24	singlet__125327	singlet__219734
Elaeis_2370_1_0	singlet__125327	-
Elaeis_2370_1_45	singlet__125327	-
Elaeis_2370_1_90	singlet__125327	-
Elaeis_2370_2_0	singlet__125327	singlet__221852
Elaeis_2370_2_24	singlet__125327	-
Elaeis_2370_3_0	singlet__125327	-
Elaeis_2370_3_14	singlet__125327	-
Elaeis_2370_6_0	singlet__125327	singlet__219734
Elaeis_2370_6_124	singlet__125327	-
Elaeis_2370_6_186	singlet__125327	-
Elaeis_2370_6_62	singlet__125327	-
Elaeis_2377_0_142	-	-
Elaeis_2377_7_0	singlet__89988	-
Elaeis_2377_7_128	singlet__89988	-
Elaeis_2377_7_64	singlet__89988	-
Elaeis_2388_0_126	singlet__124588	-
Elaeis_2388_0_187	singlet__124588	-
Elaeis_2388_0_63	singlet__124588	-
Elaeis_2388_3_0	singlet__124588	singlet__67877
Elaeis_2388_4_0	-	singlet__67877
Elaeis_2388_4_116	-	singlet__67877
Elaeis_24_0_0	singlet__83638	Contig10935
Elaeis_24_0_122	singlet__83638	-
Elaeis_24_0_183	singlet__83638	-
Elaeis_24_0_244	singlet__83638	Contig10935
Elaeis_24_0_244	singlet__15487	-
Elaeis_24_0_305	singlet__15487	Contig10935
Elaeis_24_0_366	singlet__15487	Contig10935
Elaeis_24_0_427	singlet__15487	Contig10935
Elaeis_24_0_488	singlet__15487	-
Elaeis_24_0_547	singlet__15487	-
Elaeis_24_0_61	singlet__83638	Contig10935
Elaeis_24_1_0	singlet__15487	-
Elaeis_24_1_49	singlet__15487	-
Elaeis_24_1_97	singlet__15487	-
Elaeis_24_2_0	singlet__15487	Contig10935
Elaeis_24_2_120	singlet__15487	-
Elaeis_24_2_180	singlet__15487	-
Elaeis_24_2_240	singlet__15487	-
Elaeis_24_2_300	singlet__15487	-
Elaeis_24_2_360	singlet__15487	-
Elaeis_24_2_60	singlet__15487	Contig10935
Elaeis_24_3_0	singlet__15487	-
Elaeis_24_3_44	singlet__15487	Contig10935
Elaeis_24_3_87	singlet__15487	Contig10935
Elaeis_24_4_0	singlet__15487	Contig10935
Elaeis_24_4_18	singlet__15487	Contig10935
Elaeis_24_5_0	singlet__15487	-
Elaeis_24_5_80	singlet__15487	-
Elaeis_24_6_0	singlet__15487	-
Elaeis_24_6_122	singlet__15487	singlet__229175
Elaeis_24_6_61	singlet__15487	singlet__58187
Elaeis_2459_0_0	singlet__115054	singlet__229175
Elaeis_2459_0_118	singlet__115054	singlet__58187
Elaeis_2459_0_118	-	singlet__229175
Elaeis_2459_0_177	singlet__115054	singlet__58187
Elaeis_2459_0_177	-	singlet__229175
Elaeis_2459_0_233	singlet__115054	singlet__58187
Elaeis_2459_0_233	-	-
Elaeis_2459_0_59	singlet__115054	-
Elaeis_2459_0_59	-	-
Elaeis_2459_1_0	singlet__115054	-
Elaeis_2459_1_2	singlet__115054	-
Elaeis_2459_3_0	singlet__115054	singlet__229175
Elaeis_2459_3_10	singlet__115054	singlet__229175
Elaeis_2459_5_0	singlet__115054	-
Elaeis_2459_5_128	singlet__115054	-
Elaeis_2459_5_192	singlet__115054	singlet__229175
Elaeis_2459_5_256	singlet__115054	-
Elaeis_2459_5_320	singlet__115054	-
Elaeis_2459_5_384	singlet__115054	-
Elaeis_2459_5_448	singlet__115054	-
Elaeis_2459_5_512	singlet__115054	singlet__229175
Elaeis_2459_5_576	singlet__115054	-
Elaeis_2459_5_64	singlet__115054	-
Elaeis_2459_5_640	singlet__115054	-
Elaeis_2459_5_704	singlet__115054	-
Elaeis_250_1_139	-	singlet__230370
Elaeis_250_1_47	-	singlet__230370
Elaeis_250_1_94	-	singlet__230370
Elaeis_250_5_0	-	singlet__230370
Elaeis_252_0_0	singlet__124581	-
Elaeis_252_0_52	singlet__124581	singlet__121351
Elaeis_252_1_0	singlet__124581	-
Elaeis_252_1_49	singlet__124581	singlet__121351
Elaeis_252_1_98	singlet__124581	singlet__121351
Elaeis_252_2_0	singlet__124581	singlet__121351
Elaeis_252_2_41	singlet__124581	singlet__121351
Elaeis_252_2_81	singlet__124581	singlet__121351
Elaeis_252_3_0	singlet__124581	singlet__121351
Elaeis_252_3_47	singlet__124581	singlet__121351
Elaeis_252_3_93	singlet__124581	singlet__121351
Elaeis_252_3_93	singlet__18753	-
Elaeis_252_4_0	singlet__18753	-
Elaeis_252_4_65	singlet__18753	-
Elaeis_252_5_0	singlet__18753	-
Elaeis_252_5_118	singlet__18753	-
Elaeis_252_5_177	singlet__18753	-
Elaeis_252_5_236	singlet__18753	singlet__121351
Elaeis_252_5_59	singlet__18753	singlet__121351
Elaeis_2550_0_165	-	-
Elaeis_2550_0_217	-	singlet__220831
Elaeis_2561_1_126	Contig217	singlet__220831
Elaeis_2561_1_189	Contig217	singlet__189084
Elaeis_2561_1_251	Contig217	singlet__189084
Elaeis_2561_2_0	Contig217	singlet__189084
Elaeis_2561_2_41	Contig217	singlet__189084
Elaeis_2561_2_81	Contig217	-
Elaeis_2561_3_0	Contig217	singlet__189084
Elaeis_2561_3_128	Contig217	-
Elaeis_2561_3_192	Contig217	singlet__189084
Elaeis_2561_3_256	singlet__4538	singlet__189084
Elaeis_2561_3_256	Contig217	-
Elaeis_2561_3_320	singlet__4538	-
Elaeis_2561_3_384	singlet__4538	-
Elaeis_2561_3_448	singlet__4538	-
Elaeis_2561_3_507	singlet__4538	-
Elaeis_2561_3_64	Contig217	-
Elaeis_257_0_0	singlet__124427	-
Elaeis_257_0_4	singlet__124427	-
Elaeis_257_1_0	singlet__124427	-
Elaeis_257_1_118	singlet__124427	singlet__4396
Elaeis_257_1_177	singlet__124427	-
Elaeis_257_1_59	singlet__124427	-
Elaeis_257_10_0	singlet__74843	-
Elaeis_257_10_114	singlet__74843	singlet__218117
Elaeis_257_10_170	singlet__74843	singlet__218117
Elaeis_257_10_57	singlet__74843	singlet__218117
Elaeis_257_2_0	singlet__124427	-
Elaeis_257_8_0	singlet__74843	-
Elaeis_257_8_31	singlet__74843	-
Elaeis_269_0_0	-	-
Elaeis_269_0_102	-	singlet__105096
Elaeis_269_0_152	-	singlet__105096
Elaeis_269_4_0	singlet__18341	singlet__105096
Elaeis_269_4_124	singlet__18341	singlet__140870
Elaeis_269_4_186	singlet__18341	singlet__140870
Elaeis_269_4_248	-	singlet__140870
Elaeis_269_4_310	-	singlet__140870
Elaeis_269_4_372	-	singlet__140870
Elaeis_269_4_496	-	singlet__140870
Elaeis_269_4_62	singlet__18341	singlet__140870
Elaeis_277_2_0	singlet__114318	singlet__140870
Elaeis_277_2_128	singlet__114318	-
Elaeis_277_2_256	-	-
Elaeis_277_2_320	singlet__121658	singlet__95162
Elaeis_277_2_64	singlet__114318	singlet__95162
Elaeis_280_0_189	-	-
Elaeis_280_0_252	-	singlet__213692
Elaeis_280_0_252	-	singlet__213692
Elaeis_280_0_315	-	Contig4674
Elaeis_280_0_315	-	singlet__213692
Elaeis_280_0_499	singlet__126214	Contig4674
Elaeis_280_1_0	singlet__126214	-
Elaeis_280_1_66	singlet__126214	Contig4674
Elaeis_280_2_0	singlet__126214	-
Elaeis_280_3_0	singlet__126214	-
Elaeis_280_4_0	singlet__126214	-
Elaeis_280_4_0	-	Contig12388
Elaeis_280_4_36	singlet__126214	singlet__73329
Elaeis_280_4_36	-	Contig12388
Elaeis_280_5_0	singlet__126214	singlet__73329
Elaeis_280_6_0	singlet__126214	Contig12388
Elaeis_280_6_47	singlet__126214	singlet__73329
Elaeis_280_7_0	-	singlet__73329
Elaeis_280_7_11	-	Contig12388
Elaeis_280_8_0	-	Contig12388
Elaeis_280_8_64	-	singlet__152404
Elaeis_281_1_110	-	singlet__152404
Elaeis_281_1_165	-	singlet__72026
Elaeis_281_1_220	-	singlet__72026
Elaeis_281_1_274	-	singlet__72026
Elaeis_281_1_55	-	singlet__72026
Elaeis_281_2_0	-	singlet__72026
Elaeis_281_2_134	-	singlet__72026
Elaeis_281_2_45	-	singlet__72026
Elaeis_281_2_90	-	singlet__72026
Elaeis_281_3_0	-	singlet__72026
Elaeis_281_3_128	-	singlet__72026
Elaeis_281_3_192	-	singlet__72026
Elaeis_281_3_256	-	singlet__72026
Elaeis_281_3_320	-	singlet__72026
Elaeis_281_3_569	-	singlet__72026
Elaeis_281_3_64	-	singlet__72026
Elaeis_282_1_240	-	singlet__72026
Elaeis_282_1_300	-	singlet__217552
Elaeis_282_2_0	singlet__7966	singlet__217552
Elaeis_282_3_0	singlet__7966	singlet__217552
Elaeis_282_3_117	singlet__7966	singlet__217552
Elaeis_282_3_59	singlet__7966	singlet__217552
Elaeis_282_4_0	singlet__7966	singlet__217552
Elaeis_282_7_32	-	-
Elaeis_290_0_372	Contig4041	singlet__217552
Elaeis_290_0_434	Contig4041	-
Elaeis_290_0_489	Contig4041	-
Elaeis_290_1_0	Contig4041	Contig12363
Elaeis_290_1_128	Contig4041	Contig12363
Elaeis_290_1_192	Contig4041	-
Elaeis_290_1_64	Contig4041	-
Elaeis_290_2_0	Contig4041	Contig12363
Elaeis_290_2_60	Contig4041	-
Elaeis_290_8_0	Contig4041	-
Elaeis_290_8_120	Contig4041	Contig12363
Elaeis_290_8_180	Contig4041	Contig12363
Elaeis_290_8_240	Contig4041	-
Elaeis_290_8_300	Contig4041	-
Elaeis_290_8_358	Contig4041	-
Elaeis_290_8_60	Contig4041	-
Elaeis_293_1_116	-	Contig12363
Elaeis_293_1_174	-	Contig2602
Elaeis_293_1_231	-	Contig2602
Elaeis_293_2_0	-	Contig2602
Elaeis_293_2_5	-	Contig2602
Elaeis_293_3_0	-	Contig2602
Elaeis_293_4_0	-	Contig8787
Elaeis_299_0_0	singlet__125348	Contig8787
Elaeis_299_0_122	singlet__125348	-
Elaeis_299_0_182	singlet__125348	-
Elaeis_299_0_61	singlet__125348	singlet__87928
Elaeis_299_1_0	singlet__125348	-
Elaeis_299_1_119	-	singlet__87928
Elaeis_299_1_60	singlet__125348	singlet__87928
Elaeis_299_2_0	-	singlet__87928
Elaeis_299_2_29	-	singlet__87928
Elaeis_299_3_0	-	singlet__87928
Elaeis_305_1_0	singlet__134666	singlet__87928
Elaeis_305_1_49	singlet__134666	singlet__128954
Elaeis_305_2_0	singlet__134666	singlet__128954
Elaeis_305_2_8	singlet__134666	-
Elaeis_305_6_0	singlet__134666	singlet__128954
Elaeis_305_6_67	singlet__134666	-
Elaeis_305_7_0	singlet__134666	-
Elaeis_305_7_66	singlet__134666	-
Elaeis_31_0_0	Contig5586	-
Elaeis_31_0_0	Contig5586	-
Elaeis_31_1_0	Contig5586	-
Elaeis_31_1_132	Contig5586	-
Elaeis_31_1_198	Contig5586	-
Elaeis_31_1_264	Contig5586	singlet__136357
Elaeis_31_1_330	Contig5586	singlet__136357
Elaeis_31_1_396	Contig5586	singlet__136357
Elaeis_31_1_462	Contig5586	singlet__136357
Elaeis_31_1_524	Contig5586	singlet__136357
Elaeis_31_1_524	-	-
Elaeis_31_1_66	Contig5586	singlet__136357
Elaeis_31_4_0	Contig5586	singlet__136357
Elaeis_31_4_118	Contig5586	-
Elaeis_31_4_177	Contig5586	-
Elaeis_31_4_236	Contig5586	singlet__136357
Elaeis_31_4_295	Contig5586	singlet__136357
Elaeis_31_4_354	Contig5586	singlet__136357
Elaeis_31_4_413	Contig5586	-
Elaeis_31_4_59	Contig5586	-
Elaeis_310_0_244	singlet__122639	singlet__136357
Elaeis_310_0_302	singlet__122639	singlet__135656
Elaeis_310_1_0	singlet__122639	singlet__135656
Elaeis_310_1_107	singlet__122639	singlet__135656
Elaeis_310_1_54	singlet__122639	singlet__135656
Elaeis_310_2_0	singlet__122639	singlet__135656
Elaeis_310_2_122	singlet__122639	singlet__135656
Elaeis_310_2_183	singlet__122639	-
Elaeis_310_2_244	singlet__122639	-
Elaeis_310_2_61	singlet__122639	-
Elaeis_310_4_0	singlet__114688	Contig9339
Elaeis_310_4_27	singlet__114688	Contig9339
Elaeis_310_5_0	singlet__114688	Contig9339
Elaeis_310_5_18	singlet__114688	-
Elaeis_310_7_0	singlet__114688	Contig9339
Elaeis_310_7_130	singlet__114688	singlet__43047
Elaeis_310_7_195	singlet__114688	-
Elaeis_310_7_65	singlet__114688	-
Elaeis_32_1_0	singlet__58516	-
Elaeis_32_1_122	singlet__58516	-
Elaeis_32_1_183	singlet__58516	-
Elaeis_32_1_244	singlet__58516	-
Elaeis_32_1_302	singlet__58516	-
Elaeis_32_1_61	singlet__58516	-
Elaeis_32_2_0	singlet__58516	-
Elaeis_32_2_26	singlet__58516	-
Elaeis_32_5_0	singlet__58516	-
Elaeis_32_5_42	singlet__58516	singlet__220262
Elaeis_32_7_0	singlet__58516	singlet__220262
Elaeis_32_7_41	singlet__58516	-
Elaeis_32_8_0	singlet__58516	-
Elaeis_32_8_130	singlet__58516	singlet__220262
Elaeis_32_8_195	singlet__58516	singlet__220262
Elaeis_32_8_260	singlet__58516	-
Elaeis_32_8_65	singlet__58516	-
Elaeis_323_0_0	singlet__109996	-
Elaeis_323_0_236	singlet__127354	-
Elaeis_323_0_295	singlet__127354	Contig6494
Elaeis_323_0_353	singlet__127354	Contig7517
Elaeis_323_1_0	singlet__127354	-
Elaeis_323_1_137	Contig6042	-
Elaeis_323_1_46	Contig6042	Contig7517
Elaeis_323_1_46	singlet__127354	-
Elaeis_323_1_92	Contig6042	-
Elaeis_323_10_0	Contig6042	-
Elaeis_323_10_0	-	-
Elaeis_323_10_42	Contig6042	-
Elaeis_323_13_0	Contig6042	-
Elaeis_323_13_130	Contig6042	-
Elaeis_323_13_195	Contig6042	-
Elaeis_323_13_260	Contig6042	-
Elaeis_323_13_325	Contig6042	-
Elaeis_323_13_390	Contig6042	-
Elaeis_323_13_455	Contig6042	-
Elaeis_323_13_520	Contig6042	Contig7517
Elaeis_323_13_584	Contig6042	singlet__220262
Elaeis_323_13_65	Contig6042	singlet__220262
Elaeis_332_1_42	singlet__19037	-
Elaeis_332_1_84	singlet__19037	-
Elaeis_332_4_0	singlet__19037	singlet__220262
Elaeis_332_5_0	singlet__19037	singlet__220262
Elaeis_332_5_126	singlet__19037	-
Elaeis_332_5_189	singlet__19037	-
Elaeis_332_5_252	singlet__19037	singlet__220262
Elaeis_332_5_63	singlet__19037	-
Elaeis_340_1_0	singlet__101273	Contig12952
Elaeis_340_1_114	singlet__101273	-
Elaeis_340_1_228	singlet__81719	-
Elaeis_340_1_285	singlet__81719	-
Elaeis_340_1_339	singlet__81719	-
Elaeis_340_1_57	singlet__101273	-
Elaeis_340_2_0	singlet__81719	-
Elaeis_340_2_132	singlet__81719	-
Elaeis_340_2_198	singlet__81719	-
Elaeis_340_2_198	-	singlet__94026
Elaeis_340_2_264	singlet__81719	singlet__94026
Elaeis_340_2_264	-	singlet__94026
Elaeis_340_2_326	singlet__81719	-
Elaeis_340_2_66	singlet__81719	singlet__94026
Elaeis_340_3_0	singlet__81719	-
Elaeis_340_3_110	singlet__81719	singlet__94026
Elaeis_340_3_165	singlet__81719	singlet__50323
Elaeis_340_3_55	singlet__81719	singlet__94026
Elaeis_340_4_0	singlet__81719	singlet__50323
Elaeis_340_4_0	-	singlet__94026
Elaeis_340_4_130	singlet__81719	singlet__94026
Elaeis_340_4_195	singlet__81719	singlet__94026
Elaeis_340_4_260	singlet__81719	-
Elaeis_340_4_325	singlet__81719	singlet__77670
Elaeis_340_4_390	singlet__81719	singlet__94026
Elaeis_340_4_455	singlet__81719	singlet__94026
Elaeis_340_4_65	singlet__81719	singlet__77670
Elaeis_357_1_0	singlet__129210	-
Elaeis_357_1_104	singlet__129210	singlet__94026
Elaeis_357_1_155	singlet__129210	singlet__94026
Elaeis_357_1_52	singlet__129210	-
Elaeis_357_2_0	singlet__129210	-
Elaeis_357_2_40	singlet__129210	-
Elaeis_357_3_0	singlet__129210	-
Elaeis_357_3_68	singlet__129210	-
Elaeis_357_4_0	singlet__129210	-
Elaeis_357_4_4	singlet__129210	Contig2806
Elaeis_362_0_0	-	Contig2806
Elaeis_362_0_114	-	Contig2806
Elaeis_362_0_171	-	Contig2806
Elaeis_362_0_57	-	-
Elaeis_362_1_0	-	-
Elaeis_362_1_20	-	Contig2806
Elaeis_369_0_0	singlet__130999	Contig2806
Elaeis_369_0_41	singlet__130999	-
Elaeis_369_0_81	singlet__130999	-
Elaeis_369_10_0	singlet__127939	-
Elaeis_369_10_62	singlet__127939	singlet__225016
Elaeis_369_11_0	singlet__127939	singlet__225016
Elaeis_369_11_16	singlet__127939	singlet__225016
Elaeis_369_14_0	singlet__127939	-
Elaeis_369_14_42	singlet__127939	-
Elaeis_369_17_0	singlet__112855	singlet__225016
Elaeis_369_17_130	singlet__112855	-
Elaeis_369_17_195	singlet__112855	singlet__225016
Elaeis_369_17_260	singlet__112855	-
Elaeis_369_17_260	singlet__111794	singlet__225016
Elaeis_369_17_325	singlet__112855	-
Elaeis_369_17_325	singlet__111794	singlet__225016
Elaeis_369_17_390	singlet__112855	-
Elaeis_369_17_390	singlet__111794	-
Elaeis_369_17_455	singlet__112855	-
Elaeis_369_17_520	singlet__112855	-
Elaeis_369_17_520	singlet__111794	-
Elaeis_369_17_585	singlet__112855	-
Elaeis_369_17_585	singlet__111794	-
Elaeis_369_17_65	singlet__112855	-
Elaeis_369_17_650	singlet__112855	-
Elaeis_369_17_715	singlet__112855	-
Elaeis_369_17_780	singlet__112855	-
Elaeis_369_17_841	singlet__112855	-
Elaeis_369_7_0	singlet__125837	-
Elaeis_369_9_0	singlet__125837	-
Elaeis_369_9_15	singlet__125837	singlet__225016
Elaeis_369_9_15	singlet__127939	singlet__225016
Elaeis_378_0_33	singlet__124349	-
Elaeis_378_1_0	singlet__124349	-
Elaeis_378_1_42	singlet__124349	singlet__160452
Elaeis_378_1_84	singlet__124349	singlet__160452
Elaeis_378_3_0	singlet__124349	singlet__160452
Elaeis_378_3_45	singlet__124349	singlet__160452
Elaeis_378_3_89	singlet__124349	singlet__160452
Elaeis_378_4_0	singlet__124349	singlet__160452
Elaeis_378_4_27	singlet__124349	-
Elaeis_378_5_0	singlet__124349	-
Elaeis_378_5_108	singlet__124349	singlet__160452
Elaeis_378_5_162	singlet__124349	-
Elaeis_378_5_216	singlet__124349	-
Elaeis_378_5_54	singlet__124349	-
Elaeis_38_0_0	singlet__115771	singlet__160452
Elaeis_38_0_43	singlet__115771	-
Elaeis_38_4_0	singlet__115771	-
Elaeis_38_4_27	singlet__115771	singlet__205759
Elaeis_38_5_0	singlet__115771	singlet__205759
Elaeis_38_5_6	singlet__115771	singlet__205759
Elaeis_38_6_0	singlet__115771	singlet__205759
Elaeis_38_6_128	singlet__115771	singlet__205759
Elaeis_38_6_192	singlet__115771	singlet__205759
Elaeis_38_6_256	singlet__115771	singlet__205759
Elaeis_38_6_320	singlet__115771	-
Elaeis_38_6_384	singlet__115771	-
Elaeis_38_6_448	singlet__115771	-
Elaeis_38_6_512	singlet__115771	-
Elaeis_38_6_64	singlet__115771	-
Elaeis_391_1_171	-	-
Elaeis_391_1_228	-	singlet__230569
Elaeis_391_1_284	-	Contig11262
Elaeis_391_10_0	-	singlet__230569
Elaeis_391_10_0	-	Contig11262
Elaeis_391_10_122	-	singlet__230569
Elaeis_391_10_122	-	Contig11262
Elaeis_391_10_183	-	singlet__230569
Elaeis_391_10_183	-	singlet__230569
Elaeis_391_10_244	-	Contig11262
Elaeis_391_10_61	-	singlet__154024
Elaeis_391_10_61	-	singlet__154024
Elaeis_391_3_0	-	singlet__154024
Elaeis_391_3_16	-	Contig12454
Elaeis_391_5_0	-	Contig12454
Elaeis_391_5_76	-	Contig11262
Elaeis_391_5_76	-	singlet__230569
Elaeis_391_7_0	-	Contig11262
Elaeis_391_7_20	-	singlet__230569
Elaeis_391_8_0	-	singlet__230569
Elaeis_391_8_0	-	singlet__230569
Elaeis_391_8_3	-	Contig11262
Elaeis_391_8_3	-	singlet__230569
Elaeis_391_9_0	-	Contig11262
Elaeis_391_9_0	-	Contig11262
Elaeis_391_9_73	-	singlet__230569
Elaeis_391_9_73	-	Contig11262
Elaeis_392_2_124	-	singlet__230569
Elaeis_392_2_62	-	singlet__39431
Elaeis_415_1_122	-	singlet__39431
Elaeis_415_1_61	-	Contig4931
Elaeis_415_5_0	singlet__122588	Contig4931
Elaeis_415_5_128	singlet__122588	-
Elaeis_415_5_192	singlet__122588	-
Elaeis_415_5_64	singlet__122588	Contig8204
Elaeis_415_7_0	Contig2286	-
Elaeis_415_7_0	singlet__122588	-
Elaeis_415_7_116	Contig2286	-
Elaeis_415_7_174	Contig2286	Contig8204
Elaeis_415_7_232	Contig2286	Contig8204
Elaeis_415_7_290	Contig2286	Contig8204
Elaeis_415_7_58	Contig2286	Contig8204
Elaeis_421_1_112	singlet__84092	Contig8204
Elaeis_421_1_168	singlet__84092	-
Elaeis_421_1_224	singlet__84092	singlet__222798
Elaeis_421_1_280	singlet__84092	singlet__222798
Elaeis_421_1_336	singlet__84092	singlet__222798
Elaeis_421_1_56	singlet__84092	singlet__222798
Elaeis_421_2_0	singlet__84092	-
Elaeis_421_2_128	singlet__119457	singlet__222798
Elaeis_421_2_192	singlet__119457	-
Elaeis_421_3_0	singlet__119457	-
Elaeis_421_3_122	singlet__119457	singlet__222798
Elaeis_421_3_61	singlet__119457	-
Elaeis_429_0_0	singlet__76924	-
Elaeis_429_0_0	-	Contig2841
Elaeis_429_1_0	singlet__76924	singlet__220517
Elaeis_429_1_0	Contig4861	singlet__232499
Elaeis_429_1_121	Contig4861	-
Elaeis_429_1_61	Contig4861	-
Elaeis_429_2_0	Contig4861	-
Elaeis_429_2_132	Contig4861	singlet__128150
Elaeis_429_2_132	-	singlet__128150
Elaeis_429_2_66	Contig4861	singlet__144248
Elaeis_429_2_66	-	singlet__128150
Elaeis_429_3_0	Contig4861	singlet__144248
Elaeis_429_3_12	Contig4861	singlet__128150
Elaeis_429_4_0	Contig4861	singlet__128150
Elaeis_429_4_0	-	Contig8736
Elaeis_429_5_0	Contig4861	singlet__128150
Elaeis_429_5_120	Contig4861	Contig8736
Elaeis_429_5_180	Contig4861	Contig8736
Elaeis_429_5_240	Contig4861	Contig8736
Elaeis_429_5_300	Contig4861	-
Elaeis_429_5_360	Contig4861	-
Elaeis_429_5_60	Contig4861	-
Elaeis_449_4_0	singlet__118848	Contig8736
Elaeis_449_5_0	singlet__118848	singlet__68181
Elaeis_449_5_37	singlet__118848	singlet__68181
Elaeis_449_9_0	singlet__118848	singlet__68181
Elaeis_449_9_116	singlet__118848	singlet__68181
Elaeis_449_9_174	singlet__118848	-
Elaeis_449_9_232	singlet__118848	-
Elaeis_449_9_290	singlet__118848	-
Elaeis_449_9_58	singlet__118848	-
Elaeis_464_1_122	-	singlet__68181
Elaeis_464_1_427	singlet__118127	Contig11205
Elaeis_464_1_488	singlet__118127	Contig11205
Elaeis_464_1_549	singlet__118127	Contig11205
Elaeis_464_3_0	singlet__118127	Contig11205
Elaeis_464_4_0	singlet__118127	Contig11205
Elaeis_464_4_55	singlet__118127	-
Elaeis_464_5_0	singlet__118127	-
Elaeis_464_5_118	singlet__118127	-
Elaeis_464_5_177	singlet__118127	-
Elaeis_464_5_236	singlet__118127	-
Elaeis_464_5_59	singlet__118127	-
Elaeis_484_1_0	singlet__119127	-
Elaeis_484_1_50	singlet__119127	-
Elaeis_484_1_99	singlet__119127	-
Elaeis_484_8_0	singlet__119127	-
Elaeis_484_8_120	singlet__119127	-
Elaeis_484_8_180	singlet__119127	-
Elaeis_484_8_240	singlet__119127	-
Elaeis_484_8_60	singlet__119127	-
Elaeis_490_0_0	Contig5330	-
Elaeis_490_0_104	Contig5330	-
Elaeis_490_0_156	Contig5330	-
Elaeis_490_0_52	Contig5330	-
Elaeis_490_2_0	Contig1276	-
Elaeis_490_2_0	Contig5330	singlet__48355
Elaeis_490_2_6	Contig1276	-
Elaeis_490_2_6	Contig5330	singlet__48355
Elaeis_490_3_0	Contig1276	-
Elaeis_490_3_3	Contig1276	singlet__48355
Elaeis_490_4_0	Contig1276	singlet__48355
Elaeis_490_4_116	Contig1276	-
Elaeis_490_4_174	Contig1276	-
Elaeis_490_4_232	Contig1276	-
Elaeis_490_4_290	Contig1276	-
Elaeis_490_4_343	Contig1276	-
Elaeis_490_4_58	Contig1276	-
Elaeis_497_0_168	-	Contig5921
Elaeis_497_1_0	singlet__29345	-
Elaeis_497_1_54	singlet__29345	-
Elaeis_497_2_0	singlet__29345	Contig5921
Elaeis_497_2_45	singlet__29345	-
Elaeis_497_2_89	singlet__29345	-
Elaeis_51_1_0	singlet__17598	-
Elaeis_51_1_58	singlet__17598	Contig349
Elaeis_51_12_0	singlet__2220	-
Elaeis_51_2_0	singlet__17598	Contig349
Elaeis_51_9_0	singlet__17598	Contig349
Elaeis_51_9_1	singlet__17598	-
Elaeis_52_1_0	singlet__128921	-
Elaeis_52_1_77	singlet__128921	-
Elaeis_52_13_0	singlet__128921	singlet__56756
Elaeis_52_13_0	-	singlet__232052
Elaeis_52_13_116	singlet__128921	-
Elaeis_52_13_174	singlet__128921	-
Elaeis_52_13_232	singlet__128921	-
Elaeis_52_13_58	singlet__128921	-
Elaeis_52_4_0	singlet__128921	-
Elaeis_52_4_118	singlet__128921	singlet__232052
Elaeis_52_4_177	singlet__128921	singlet__232052
Elaeis_52_4_234	singlet__128921	singlet__232052
Elaeis_52_4_59	singlet__128921	singlet__232052
Elaeis_514_0_130	-	Contig2628
Elaeis_514_0_65	-	Contig2628
Elaeis_514_1_305	-	Contig651
Elaeis_514_1_305	-	Contig5281
Elaeis_514_1_366	-	Contig5281
Elaeis_514_1_366	-	Contig651
Elaeis_514_1_488	-	Contig6218
Elaeis_514_1_549	-	Contig5385
Elaeis_514_1_549	-	Contig6218
Elaeis_514_1_549	-	Contig5281
Elaeis_514_1_610	-	Contig5385
Elaeis_514_1_610	-	Contig6218
Elaeis_514_1_610	-	Contig5281
Elaeis_514_1_671	-	Contig6218
Elaeis_514_1_671	-	Contig5385
Elaeis_514_1_671	-	Contig5281
Elaeis_514_1_732	-	Contig5385
Elaeis_563_4_41	singlet__116124	singlet__232052
Elaeis_563_5_0	singlet__116124	Contig11133
Elaeis_563_5_10	singlet__116124	Contig11133
Elaeis_563_6_0	singlet__116124	-
Elaeis_563_6_0	-	Contig11133
Elaeis_563_6_45	singlet__116124	singlet__206849
Elaeis_563_7_0	-	Contig11133
Elaeis_563_7_8	-	Contig11133
Elaeis_563_9_0	singlet__115576	Contig11133
Elaeis_563_9_118	singlet__115576	-
Elaeis_563_9_177	singlet__115576	-
Elaeis_563_9_59	singlet__115576	-
Elaeis_576_0_0	singlet__133008	-
Elaeis_576_12_0	singlet__133008	singlet__220704
Elaeis_576_12_126	singlet__133008	-
Elaeis_576_12_187	singlet__133008	-
Elaeis_576_12_63	singlet__133008	-
Elaeis_604_0_0	singlet__49756	-
Elaeis_604_0_132	singlet__49756	-
Elaeis_604_0_196	singlet__49756	singlet__220013
Elaeis_604_0_66	singlet__49756	-
Elaeis_604_1_0	singlet__49756	singlet__220033
Elaeis_604_1_24	singlet__49756	-
Elaeis_604_2_0	singlet__49756	-
Elaeis_604_2_45	singlet__49756	-
Elaeis_604_2_45	-	singlet__220033
Elaeis_604_2_89	singlet__49756	singlet__220013
Elaeis_604_2_89	-	singlet__220033
Elaeis_604_3_0	singlet__49756	singlet__220013
Elaeis_604_3_128	singlet__49756	singlet__220033
Elaeis_604_3_192	singlet__49756	-
Elaeis_604_3_256	singlet__49756	-
Elaeis_604_3_318	singlet__49756	-
Elaeis_604_3_64	singlet__49756	-
Elaeis_609_1_0	singlet__134714	-
Elaeis_609_1_130	singlet__134714	Contig12154
Elaeis_609_1_195	singlet__134714	Contig12154
Elaeis_609_1_260	singlet__134714	-
Elaeis_609_1_325	singlet__134714	-
Elaeis_609_1_386	singlet__134714	-
Elaeis_609_1_65	singlet__134714	-
Elaeis_609_10_0	singlet__53122	-
Elaeis_609_10_9	singlet__53122	-
Elaeis_609_11_0	singlet__53122	-
Elaeis_609_11_57	singlet__53122	Contig12154
Elaeis_609_2_0	singlet__134714	-
Elaeis_609_9_0	singlet__53122	-
Elaeis_609_9_30	singlet__53122	Contig12154
Elaeis_629_1_0	singlet__113786	-
Elaeis_629_1_45	singlet__113786	-
Elaeis_629_1_89	singlet__113786	-
Elaeis_629_4_0	singlet__113786	-
Elaeis_629_7_0	singlet__113786	-
Elaeis_629_7_132	singlet__113786	singlet__43132
Elaeis_629_7_198	singlet__113786	-
Elaeis_629_7_264	singlet__113786	singlet__43132
Elaeis_629_7_330	singlet__113786	-
Elaeis_629_7_396	singlet__113786	-
Elaeis_629_7_66	singlet__113786	-
Elaeis_630_2_75	-	Contig13185
Elaeis_630_3_0	-	Contig13185
Elaeis_630_3_47	-	Contig13185
Elaeis_630_6_0	-	Contig13185
Elaeis_637_1_0	Contig4604	singlet__43132
Elaeis_637_1_104	Contig4604	Contig13185
Elaeis_637_1_156	Contig4604	singlet__230657
Elaeis_637_1_52	Contig4604	singlet__230657
Elaeis_637_5_0	Contig4604	singlet__230657
Elaeis_637_5_6	Contig4604	singlet__230657
Elaeis_637_9_0	Contig4604	singlet__230657
Elaeis_637_9_122	Contig4604	-
Elaeis_637_9_183	Contig4604	-
Elaeis_637_9_244	Contig4604	-
Elaeis_637_9_305	Contig4604	-
Elaeis_637_9_61	Contig4604	-
Elaeis_673_0_195	-	singlet__190889
Elaeis_673_0_390	-	Contig13011
Elaeis_673_0_455	-	Contig13011
Elaeis_673_0_578	singlet__113553	-
Elaeis_673_12_0	singlet__113553	-
Elaeis_673_12_112	singlet__113553	-
Elaeis_673_12_168	singlet__113553	-
Elaeis_673_12_224	singlet__113553	Contig13011
Elaeis_673_12_280	singlet__113553	Contig13011
Elaeis_673_12_332	singlet__113553	Contig13011
Elaeis_673_12_56	singlet__113553	Contig13011
Elaeis_673_13_0	singlet__113553	-
Elaeis_673_13_55	singlet__113553	Contig13011
Elaeis_673_14_0	singlet__113553	Contig13011
Elaeis_673_14_12	singlet__113553	Contig13011
Elaeis_673_15_0	singlet__113553	Contig13011
Elaeis_673_15_31	singlet__113553	Contig13011
Elaeis_673_16_0	singlet__113553	Contig13011
Elaeis_673_16_120	singlet__113553	Contig13011
Elaeis_673_16_180	singlet__113553	-
Elaeis_673_16_240	singlet__113553	-
Elaeis_673_16_60	singlet__113553	-
Elaeis_673_5_0	singlet__113553	-
Elaeis_673_5_45	singlet__113553	Contig13011
Elaeis_673_6_0	singlet__113553	Contig13011
Elaeis_673_8_0	singlet__113553	Contig13011
Elaeis_680_0_180	-	Contig12839
Elaeis_680_0_240	-	Contig12839
Elaeis_680_0_300	-	Contig12839
Elaeis_680_0_360	-	Contig12839
Elaeis_680_1_0	-	Contig12839
Elaeis_680_7_0	-	Contig12839
Elaeis_680_7_126	-	Contig12839
Elaeis_680_7_189	-	Contig12839
Elaeis_680_7_252	-	Contig12839
Elaeis_680_7_63	-	Contig12839
Elaeis_7_1_0	singlet__5765	Contig13011
Elaeis_7_1_44	singlet__5765	-
Elaeis_7_4_0	singlet__5765	-
Elaeis_7_4_1	singlet__5765	-
Elaeis_7_5_0	singlet__5765	-
Elaeis_7_5_18	singlet__5765	-
Elaeis_7_6_0	singlet__5765	Contig4657
Elaeis_7_9_0	singlet__5765	-
Elaeis_7_9_122	singlet__5765	-
Elaeis_7_9_183	singlet__5765	-
Elaeis_7_9_244	singlet__5765	-
Elaeis_7_9_305	singlet__5765	-
Elaeis_7_9_366	singlet__5765	-
Elaeis_7_9_427	singlet__5765	-
Elaeis_7_9_61	singlet__5765	Contig12131
Elaeis_717_0_0	singlet__126920	-
Elaeis_717_0_14	singlet__126920	Contig12131
Elaeis_717_6_0	singlet__115302	-
Elaeis_717_8_0	singlet__115302	Contig12131
Elaeis_717_8_124	singlet__115302	Contig12131
Elaeis_717_8_186	singlet__115302	Contig12131
Elaeis_717_8_248	singlet__115302	-
Elaeis_717_8_310	singlet__115302	-
Elaeis_717_8_372	singlet__115302	Contig12131
Elaeis_717_8_434	singlet__115302	Contig12131
Elaeis_717_8_62	singlet__115302	Contig12131
Elaeis_727_1_56	-	Contig12131
Elaeis_727_1_112	-	Contig12131
Elaeis_727_1_224	singlet__128893	Contig12131
Elaeis_727_1_280	singlet__128893	Contig12131
Elaeis_727_1_336	singlet__128893	Contig12131
Elaeis_727_5_46	-	Contig12131
Elaeis_727_5_92	-	Contig12131
Elaeis_727_10_0	singlet__74564	-
Elaeis_727_10_130	singlet__74564	singlet__224642
Elaeis_727_10_65	singlet__74564	-
Elaeis_727_2_0	singlet__128893	singlet__224642
Elaeis_727_2_118	singlet__128893	singlet__218221
Elaeis_727_2_177	singlet__128893	singlet__218221
Elaeis_727_2_236	singlet__128893	singlet__218221
Elaeis_727_2_295	singlet__128893	singlet__218221
Elaeis_727_2_351	singlet__128893	-
Elaeis_727_2_59	singlet__128893	-
Elaeis_727_3_0	singlet__128893	-
Elaeis_727_3_24	singlet__128893	-
Elaeis_727_5_0	singlet__128893	-
Elaeis_732_6_0	-	Contig5432
Elaeis_732_6_41	-	Contig5432
Elaeis_732_6_81	-	Contig5432
Elaeis_740_0_165	-	singlet__224642
Elaeis_740_0_219	-	singlet__224642
Elaeis_740_3_0	-	singlet__224642
Elaeis_740_3_58	-	singlet__224642
Elaeis_740_5_183	-	singlet__224642
Elaeis_740_5_244	-	singlet__224642
Elaeis_740_5_0	singlet__86703	-
Elaeis_740_5_122	singlet__86703	-
Elaeis_740_5_61	singlet__86703	-
Elaeis_757_0_0	Contig4982	-
Elaeis_757_0_0	singlet__129433	-
Elaeis_757_0_0	singlet__43052	-
Elaeis_757_0_0	singlet__116147	-
Elaeis_757_0_116	singlet__124611	-
Elaeis_757_0_290	singlet__120443	-
Elaeis_757_0_348	singlet__120443	-
Elaeis_757_0_402	singlet__120443	-
Elaeis_757_0_58	singlet__43052	Contig11457
Elaeis_757_0_58	Contig4982	Contig11457
Elaeis_757_0_58	singlet__132261	Contig11457
Elaeis_757_0_58	singlet__124611	Contig11457
Elaeis_757_0_58	singlet__116147	Contig11457
Elaeis_757_0_58	singlet__129433	Contig11457
Elaeis_757_0_58	singlet__120380	Contig11457
Elaeis_757_1_0	singlet__120443	Contig11457
Elaeis_757_1_120	singlet__120443	Contig11457
Elaeis_757_1_180	singlet__120443	-
Elaeis_757_1_240	singlet__120443	-
Elaeis_757_1_299	singlet__120443	-
Elaeis_757_1_60	singlet__120443	-
Elaeis_757_2_0	singlet__120443	-
Elaeis_757_2_126	singlet__120443	-
Elaeis_757_2_189	singlet__120443	-
Elaeis_757_2_252	singlet__120443	-
Elaeis_757_2_315	singlet__120443	Contig11457
Elaeis_757_2_378	singlet__120443	Contig11457
Elaeis_757_2_441	singlet__120443	Contig11457
Elaeis_757_2_504	singlet__120443	-
Elaeis_757_2_567	singlet__120443	-
Elaeis_757_2_63	singlet__120443	Contig11457
Elaeis_757_2_630	singlet__120443	singlet__218221
Elaeis_757_2_693	singlet__120443	Contig11211
Elaeis_757_2_756	singlet__120443	-
Elaeis_757_2_811	singlet__120443	-
Elaeis_757_3_0	singlet__120443	-
Elaeis_757_3_49	singlet__120443	-
Elaeis_757_4_0	singlet__120443	Contig9416
Elaeis_757_5_0	singlet__120443	Contig9416
Elaeis_758_0_63	-	Contig11211
Elaeis_758_10_0	-	Contig11211
Elaeis_758_10_378	-	Contig11211
Elaeis_758_10_63	-	Contig11211
Elaeis_758_3_31	-	Contig11211
Elaeis_758_5_0	-	Contig11211
Elaeis_758_5_42	-	Contig11211
Elaeis_758_6_0	-	Contig11211
Elaeis_785_1_0	-	Contig9416
Elaeis_785_0_0	singlet__127129	Contig9416
Elaeis_785_0_112	singlet__127129	Contig8092
Elaeis_785_0_168	singlet__127129	Contig9416
Elaeis_785_0_56	singlet__127129	Contig8092
Elaeis_785_1_124	singlet__127370	Contig9416
Elaeis_785_1_186	singlet__127370	Contig9416
Elaeis_785_1_247	singlet__127370	-
Elaeis_785_1_62	singlet__127370	-
Elaeis_785_2_0	singlet__127370	Contig8092
Elaeis_785_2_0	-	singlet__218221
Elaeis_785_2_35	singlet__127370	-
Elaeis_785_2_35	-	-
Elaeis_785_3_0	singlet__127370	-
Elaeis_785_3_116	singlet__127370	-
Elaeis_785_3_174	singlet__127370	-
Elaeis_785_3_58	singlet__127370	-
Elaeis_793_1_0	singlet__19611	-
Elaeis_793_1_47	singlet__19611	singlet__110864
Elaeis_793_1_93	singlet__19611	singlet__228941
Elaeis_793_4_0	singlet__19611	-
Elaeis_793_4_0	-	-
Elaeis_793_4_120	singlet__19611	-
Elaeis_793_4_180	singlet__19611	-
Elaeis_793_4_240	singlet__19611	-
Elaeis_793_4_60	singlet__19611	-
Elaeis_807_0_0	singlet__127184	singlet__218221
Elaeis_807_10_0	-	singlet__71768
Elaeis_807_10_44	-	singlet__71768
Elaeis_807_10_87	-	singlet__71768
Elaeis_807_11_0	singlet__88593	-
Elaeis_807_11_1	singlet__88593	singlet__71768
Elaeis_807_12_0	singlet__88593	singlet__71768
Elaeis_807_12_1	-	singlet__71768
Elaeis_807_12_11	singlet__88593	singlet__18050
Elaeis_807_12_11	-	singlet__71768
Elaeis_807_13_0	singlet__88593	singlet__18050
Elaeis_807_13_102	singlet__88593	-
Elaeis_807_13_51	singlet__88593	-
Elaeis_807_4_0	singlet__127184	-
Elaeis_807_4_18	singlet__127184	-
Elaeis_807_9_0	singlet__127184	-
Elaeis_807_9_116	singlet__127184	singlet__71768
Elaeis_807_9_174	singlet__127184	-
Elaeis_807_9_232	singlet__127184	-
Elaeis_807_9_290	singlet__127184	-
Elaeis_807_9_348	singlet__127184	-
Elaeis_807_9_58	singlet__127184	-
Elaeis_807_9_406	-	singlet__71768
Elaeis_807_9_464	-	singlet__71768
Elaeis_808_10_0	singlet__120890	singlet__71768
Elaeis_808_10_120	singlet__120890	-
Elaeis_808_10_180	singlet__120890	-
Elaeis_808_10_240	singlet__120890	-
Elaeis_808_10_300	singlet__120890	-
Elaeis_808_10_360	singlet__120890	-
Elaeis_808_10_420	singlet__120890	-
Elaeis_808_10_60	singlet__120890	-
Elaeis_808_2_0	singlet__120890	-
Elaeis_808_2_124	singlet__120890	singlet__25504
Elaeis_808_2_186	singlet__120890	singlet__25504
Elaeis_808_2_248	singlet__120890	-
Elaeis_808_2_310	singlet__120890	-
Elaeis_808_2_372	singlet__120890	-
Elaeis_808_2_434	singlet__120890	-
Elaeis_808_2_496	singlet__120890	-
Elaeis_808_2_558	singlet__120890	-
Elaeis_808_2_62	singlet__120890	singlet__25504
Elaeis_808_2_620	singlet__120890	singlet__25504
Elaeis_808_2_682	singlet__120890	singlet__25504
Elaeis_808_2_743	singlet__120890	singlet__25504
Elaeis_808_3_0	singlet__120890	singlet__25504
Elaeis_808_3_10	singlet__120890	singlet__25504
Elaeis_808_4_0	singlet__120890	singlet__25504
Elaeis_808_4_112	singlet__120890	-
Elaeis_808_4_168	singlet__120890	singlet__25504
Elaeis_808_4_224	singlet__120890	singlet__25504
Elaeis_808_4_280	singlet__120890	-
Elaeis_808_4_335	singlet__120890	singlet__25504
Elaeis_808_4_56	singlet__120890	singlet__25504
Elaeis_808_7_0	singlet__120890	-
Elaeis_808_7_39	singlet__120890	singlet__25504
Elaeis_822_1_0	singlet__106173	singlet__25504
Elaeis_822_1_106	singlet__106173	-
Elaeis_822_1_159	singlet__106173	-
Elaeis_822_1_53	singlet__106173	-
Elaeis_822_2_0	singlet__106173	-
Elaeis_822_2_7	singlet__106173	singlet__15218
Elaeis_822_4_0	singlet__106173	singlet__15218
Elaeis_822_4_130	singlet__106173	singlet__15218
Elaeis_822_4_195	singlet__106173	-
Elaeis_822_4_260	-	singlet__15218
Elaeis_822_4_65	singlet__106173	singlet__15218
Sabal_82_0_124	-	singlet__114898
Sabal_82_0_186	-	singlet__114898
Sabal_82_0_248	-	singlet__114898
Sabal_82_2_0	-	singlet__114898
Sabal_82_2_8	-	singlet__114898
Sabal_82_3_0	-	singlet__114898
Sabal_82_3_128	-	singlet__114898
Sabal_82_3_192	-	singlet__114898
Sabal_82_3_256	-	singlet__114898
Sabal_82_3_384	-	singlet__114898
Sabal_82_3_448	-	singlet__114898
Sabal_82_3_64	-	singlet__114898
Elaeis_83_1_0	singlet__77481	singlet__15218
Elaeis_83_1_145	singlet__113877	-
Elaeis_83_1_49	singlet__77481	Contig13030
Elaeis_83_1_98	singlet__77481	Contig13030
Elaeis_83_11_0	singlet__113877	Contig13030
Elaeis_83_11_5	singlet__113877	-
Elaeis_83_12_0	singlet__113877	-
Elaeis_83_12_110	singlet__113877	-
Elaeis_83_12_165	singlet__113877	-
Elaeis_83_12_55	singlet__113877	-
Elaeis_83_3_0	singlet__113877	-
Elaeis_83_3_5	singlet__113877	-
Elaeis_83_5_0	singlet__113877	-
Elaeis_83_5_18	singlet__113877	Contig13030
Elaeis_83_7_0	singlet__113877	Contig13030
Elaeis_83_8_0	singlet__113877	Contig13030
Elaeis_84_1_0	singlet__125598	Contig13030
Elaeis_84_1_71	singlet__125598	-
Elaeis_84_12_0	singlet__125598	-
Elaeis_84_12_77	singlet__125598	-
Elaeis_84_13_0	singlet__125598	singlet__95188
Elaeis_84_13_124	singlet__125598	-
Elaeis_84_13_186	singlet__125598	-
Elaeis_84_13_246	singlet__125598	-
Elaeis_84_13_62	singlet__125598	singlet__95188
Elaeis_84_2_0	singlet__125598	singlet__95188
Elaeis_84_2_106	singlet__125598	singlet__95188
Elaeis_84_2_158	singlet__125598	singlet__95188
Elaeis_84_2_53	singlet__125598	singlet__95188
Elaeis_855_0_0	singlet__125844	-
Elaeis_855_0_104	singlet__125844	-
Elaeis_855_0_156	singlet__125844	-
Elaeis_855_0_206	singlet__125844	-
Elaeis_855_0_52	singlet__125844	singlet__228803
Elaeis_855_10_0	singlet__19446	-
Elaeis_855_10_30	singlet__19446	singlet__228803
Elaeis_855_12_0	singlet__19446	-
Elaeis_855_12_45	singlet__19446	singlet__228803
Elaeis_855_12_90	singlet__19446	singlet__228803
Elaeis_855_2_0	singlet__125844	-
Elaeis_855_2_9	singlet__125844	-
Elaeis_855_4_0	singlet__125844	singlet__228803
Elaeis_855_6_0	-	singlet__228803
Elaeis_863_0_0	singlet__7655	-
Elaeis_863_0_0	singlet__134547	-
Elaeis_863_0_0	Contig6083	-
Elaeis_863_0_126	singlet__7655	-
Elaeis_863_0_378	singlet__125797	-
Elaeis_863_0_441	singlet__125797	-
Elaeis_863_0_504	singlet__125797	-
Elaeis_863_0_565	singlet__125797	-
Elaeis_863_0_63	singlet__7655	-
Elaeis_863_1_0	singlet__125797	-
Elaeis_863_1_124	singlet__125797	-
Elaeis_863_1_186	singlet__125797	-
Elaeis_863_1_248	singlet__125797	-
Elaeis_863_1_62	singlet__125797	-
Elaeis_863_2_0	singlet__125797	-
Elaeis_863_2_132	singlet__125797	singlet__192640
Elaeis_863_2_197	singlet__125797	-
Elaeis_863_2_66	singlet__125797	-
Elaeis_863_3_0	singlet__125797	singlet__192640
Elaeis_863_3_106	singlet__125797	singlet__192640
Elaeis_863_3_53	singlet__125797	singlet__192640
Elaeis_863_4_0	singlet__125797	-
Elaeis_863_4_126	singlet__125797	-
Elaeis_863_4_63	singlet__125797	singlet__192640
Elaeis_863_5_0	singlet__125797	singlet__192640
Elaeis_863_6_0	singlet__125797	singlet__192640
Elaeis_863_6_12	singlet__125797	singlet__192640
Elaeis_863_7_0	singlet__125797	singlet__192640
Elaeis_863_7_132	singlet__125797	-
Elaeis_863_7_198	singlet__125797	-
Elaeis_863_7_264	singlet__125797	-
Elaeis_863_7_330	singlet__125797	-
Elaeis_863_7_396	singlet__125797	-
Elaeis_863_7_462	singlet__125797	-
Elaeis_863_7_66	singlet__125797	-
Elaeis_872_0_0	singlet__67047	-
Elaeis_872_0_120	singlet__67047	-
Elaeis_872_0_178	singlet__67047	-
Elaeis_872_0_60	singlet__67047	singlet__22357
Elaeis_872_1_0	singlet__67047	-
Elaeis_872_1_7	singlet__67047	singlet__22357
Elaeis_872_3_0	singlet__67047	singlet__22357
Elaeis_872_3_36	singlet__67047	singlet__22357
Elaeis_872_4_0	singlet__67047	singlet__22357
Elaeis_872_4_25	singlet__67047	-
Elaeis_872_6_0	singlet__67047	singlet__22357
Elaeis_872_7_0	singlet__67047	singlet__22357
Elaeis_872_7_114	singlet__67047	singlet__22357
Elaeis_872_7_171	singlet__67047	-
Elaeis_872_7_228	singlet__67047	-
Elaeis_872_7_285	singlet__67047	-
Elaeis_872_7_57	singlet__67047	-
Elaeis_874_0_0	Contig5901	-
Elaeis_874_0_55	Contig5901	-
Elaeis_874_1_0	Contig5901	-
Elaeis_874_1_0	-	Contig10760
Elaeis_874_1_10	Contig5901	singlet__111574
Elaeis_874_1_10	-	singlet__111574
Elaeis_874_11_0	Contig5901	Contig10760
Elaeis_874_11_0	Contig1850	Contig10760
Elaeis_874_9_0	Contig5901	singlet__111574
Elaeis_88_1_0	singlet__126402	singlet__111574
Elaeis_88_1_5	singlet__126402	-
Elaeis_88_10_0	singlet__126402	singlet__128005
Elaeis_88_10_21	singlet__126402	-
Elaeis_88_14_0	singlet__126402	-
Elaeis_88_14_118	singlet__126402	-
Elaeis_88_14_177	singlet__126402	-
Elaeis_88_14_236	singlet__126402	-
Elaeis_88_14_295	singlet__126402	-
Elaeis_88_14_59	singlet__126402	-
Elaeis_88_5_0	singlet__126402	-
Elaeis_88_5_10	singlet__126402	singlet__217661
Elaeis_88_6_0	singlet__126402	singlet__217661
Elaeis_88_6_107	singlet__126402	-
Elaeis_88_6_54	singlet__126402	-
Elaeis_883_0_110	-	singlet__217661
Elaeis_883_0_165	-	singlet__217661
Elaeis_883_0_220	singlet__124668	singlet__217661
Elaeis_883_0_271	singlet__124668	singlet__217661
Elaeis_883_1_0	singlet__124668	singlet__217661
Elaeis_883_1_23	singlet__124668	singlet__217661
Elaeis_883_10_0	-	-
Elaeis_883_10_6	-	singlet__217661
Elaeis_883_12_0	-	singlet__217661
Elaeis_883_2_0	singlet__124668	singlet__217661
Elaeis_883_3_0	singlet__124668	singlet__128005
Elaeis_883_4_0	singlet__124668	singlet__128005
Elaeis_883_4_18	singlet__124668	-
Elaeis_883_6_0	singlet__124668	singlet__128005
Elaeis_89_1_118	singlet__100960	singlet__128005
Elaeis_89_1_177	singlet__100960	-
Elaeis_89_1_235	singlet__100960	Contig11264
Elaeis_89_2_0	singlet__100960	Contig11264
Elaeis_89_3_0	singlet__100960	Contig11264
Elaeis_89_3_56	singlet__100960	-
Elaeis_89_5_0	singlet__100960	-
Elaeis_89_5_126	singlet__100960	Contig11264
Elaeis_89_5_189	singlet__100960	-
Elaeis_89_5_252	singlet__100960	-
Elaeis_89_5_315	singlet__100960	-
Elaeis_89_5_378	singlet__100960	-
Elaeis_89_5_441	singlet__100960	-
Elaeis_89_5_504	singlet__100960	-
Elaeis_89_5_565	singlet__100960	-
Elaeis_89_5_63	singlet__100960	-
Elaeis_897_0_0	singlet__26086	Contig11264
Elaeis_897_0_20	singlet__26086	-
Elaeis_897_10_0	Contig1875	-
Elaeis_897_10_104	Contig1875	singlet__33810
Elaeis_897_10_154	Contig1875	singlet__33810
Elaeis_897_10_52	Contig1875	singlet__33810
Elaeis_897_11_0	Contig1875	singlet__33810
Elaeis_897_11_51	Contig1875	-
Elaeis_897_12_0	Contig1875	singlet__33810
Elaeis_897_13_0	Contig120	singlet__33810
Elaeis_897_13_0	Contig1875	-
Elaeis_897_13_132	Contig120	-
Elaeis_897_13_197	Contig120	-
Elaeis_897_13_66	Contig120	-
Elaeis_897_7_0	singlet__26086	-
Elaeis_897_7_33	singlet__26086	singlet__33810
Elaeis_897_8_0	singlet__26086	singlet__33810
Elaeis_897_8_0	Contig1875	-
Elaeis_897_8_49	singlet__26086	-
Elaeis_897_8_49	Contig1875	-
Elaeis_897_8_49	Contig1875	-
Elaeis_938_0_29	singlet__133983	-
Elaeis_938_1_0	singlet__133983	-
Elaeis_938_1_106	singlet__133983	-
Elaeis_938_1_53	singlet__133983	-
Elaeis_938_3_0	singlet__133983	-
Elaeis_938_3_37	singlet__133983	singlet__103894
Elaeis_948_0_0	singlet__42067	singlet__103894
Elaeis_948_1_0	singlet__42067	-
Elaeis_948_1_120	singlet__42067	-
Elaeis_948_1_180	singlet__42067	-
Elaeis_948_1_60	singlet__42067	-
Elaeis_948_2_0	singlet__119006	-
Elaeis_948_2_112	singlet__119006	-
Elaeis_948_2_168	singlet__119006	Contig11217
Elaeis_948_2_224	singlet__119006	Contig11217
Elaeis_948_2_277	singlet__119006	Contig11217
Elaeis_948_2_56	singlet__119006	-
Elaeis_948_3_0	singlet__119006	-
Elaeis_948_3_120	singlet__119006	Contig11217
Elaeis_948_3_180	singlet__119006	Contig11217
Elaeis_948_3_240	singlet__119006	-
Elaeis_948_3_300	singlet__119006	-
Elaeis_948_3_360	singlet__119006	Contig11217
Elaeis_948_3_420	singlet__119006	Contig11217
Elaeis_948_3_60	singlet__119006	-
Elaeis_958_1_0	singlet__47625	Contig11217
Elaeis_958_1_44	singlet__47625	-
Elaeis_958_1_87	singlet__47625	-
Elaeis_958_11_0	singlet__20726	-
Elaeis_958_11_16	singlet__20726	Contig9338
Elaeis_958_12_0	singlet__20726	-
Elaeis_958_12_102	singlet__20726	-
Elaeis_958_12_153	singlet__20726	-
Elaeis_958_12_204	singlet__20726	Contig9338
Elaeis_958_12_51	singlet__20726	Contig9338
Elaeis_958_5_0	Contig3193	Contig9338
Elaeis_958_5_58	Contig3193	Contig9338
Elaeis_958_6_0	Contig3193	Contig9338
Elaeis_958_6_9	Contig3193	-
Elaeis_958_7_0	Contig3193	-
Elaeis_958_7_14	Contig3193	Contig9338
Elaeis_958_8_0	Contig3193	Contig9338
Elaeis_958_8_47	Contig3193	Contig9338
Elaeis_958_8_94	Contig3193	Contig9338
Elaeis_958_9_0	Contig3193	Contig9338
Elaeis_958_9_65	Contig3193	Contig9338
Elaeis_964_0_130	singlet__86189	Contig9338
Elaeis_964_0_195	singlet__86189	-
Elaeis_964_0_260	-	singlet__18248
Elaeis_964_0_322	Contig4454	singlet__18248
Elaeis_964_0_65	singlet__86189	-
Elaeis_964_14_0	Contig4454	-
Elaeis_964_14_33	Contig4454	-
Elaeis_964_15_0	Contig4454	-
Elaeis_964_15_106	Contig4454	-
Elaeis_964_15_159	Contig4454	-
Elaeis_964_15_209	Contig4454	-
Elaeis_964_15_53	Contig4454	-
Elaeis_964_5_0	Contig4454	-
Elaeis_964_5_17	Contig4454	-
Elaeis_964_6_0	Contig4454	singlet__225946
Elaeis_964_6_39	Contig4454	singlet__225946
Elaeis_964_8_0	Contig4454	singlet__225946
Elaeis_964_8_0	-	singlet__225946
Elaeis_964_8_20	Contig4454	Contig5435
Elaeis_964_8_20	-	singlet__225946
Elaeis_985_1_0	Contig3953	Contig5435
Elaeis_985_1_42	Contig3953	-
Elaeis_985_1_84	Contig3953	-
Elaeis_985_2_0	Contig3953	-
Elaeis_985_2_118	Contig3953	-
Elaeis_985_2_177	Contig3953	singlet__17053
Elaeis_985_2_236	Contig3953	singlet__17053
Elaeis_985_2_295	Contig3953	singlet__17053
Elaeis_985_2_354	Contig3953	singlet__17053
Elaeis_985_2_413	Contig3953	singlet__17053
Elaeis_985_2_472	Contig3953	singlet__17053
Elaeis_985_2_531	Contig3953	singlet__17053
Elaeis_985_2_59	Contig3953	singlet__17053
Elaeis_985_3_0	Contig3953	-
Elaeis_985_3_44	Contig3953	-
Elaeis_985_3_87	Contig3953	singlet__17053
Elaeis_985_4_0	Contig3953	singlet__17053
Elaeis_985_4_48	Contig3953	singlet__17053
Elaeis_985_4_96	Contig3953	singlet__17053
Elaeis_985_5_0	Contig3953	-
Elaeis_985_5_103	Contig3953	-
Elaeis_985_5_52	Contig3953	singlet__17053
Elaeis_985_6_0	Contig3953	singlet__17053
Elaeis_985_6_128	Contig3953	singlet__17053
Elaeis_985_6_64	Contig3953	singlet__17053
Elaeis_985_7_0	Contig3953	singlet__17053
Elaeis_985_7_59	Contig3953	singlet__17053
Elaeis_985_8_0	Contig3953	singlet__17053
Elaeis_985_8_134	Contig3953	singlet__17053
Elaeis_985_8_45	Contig3953	singlet__17053
Elaeis_985_8_90	Contig3953	singlet__17053
Elaeis_985_9_0	Contig3953	singlet__17053
Elaeis_985_9_128	Contig3953	singlet__17053
Elaeis_985_9_192	Contig3953	-
Elaeis_985_9_64	Contig3953	-
Elaeis_989_0_0	-	singlet__17053
Elaeis_989_0_12	singlet__118971	singlet__98922
Elaeis_989_2_0	singlet__118971	singlet__98922
Elaeis_989_2_72	singlet__118971	singlet__198380
Elaeis_989_3_0	-	-
Elaeis_989_5_38	-	singlet__198380
Elaeis_989_6_180	singlet__27765	singlet__198380
Elaeis_989_6_240	singlet__27765	-
Elaeis_989_6_300	singlet__27765	singlet__198380
Nypa_326_2_0	Contig3371	singlet__198380
Nypa_326_2_40	Contig3371	singlet__217060
Nypa_326_3_0	Contig3371	-
Nypa_326_3_25	Contig3371	-
Nypa_326_5_0	-	-
Nypa_326_5_27	-	singlet__217060
Nypa_326_6_0	-	singlet__217060
Nypa_326_6_6	-	singlet__217060
Nypa_883_1_0	singlet__120735	singlet__217060
Phoenix_125_0_0	-	-
Phoenix_125_0_71	-	singlet__112892
Phoenix_225_3_0	-	singlet__112892
Phoenix_225_3_2	-	singlet__72869
Phoenix_225_6_228	-	singlet__72869
Phoenix_225_8_0	-	singlet__72869
Phoenix_225_8_31	-	singlet__72869
Phoenix_252_1_0	singlet__134631	singlet__72869
Phoenix_252_1_2	singlet__134631	Contig10192
Phoenix_252_2_0	singlet__134631	Contig10192
Phoenix_252_2_76	singlet__134631	-
Phoenix_252_7_0	singlet__134631	-
Phoenix_252_7_60	singlet__134631	-
Elaeis_94_2_42	-	singlet__103792
Elaeis_94_2_83	-	singlet__103792
Elaeis_94_6_0	-	singlet__103792
Elaeis_94_6_122	-	singlet__103792
Elaeis_94_6_183	-	singlet__103792
Elaeis_94_6_244	-	singlet__103792
Elaeis_94_6_305	-	singlet__103792
Elaeis_94_6_61	-	singlet__103792
[truncated: 285 more rows]

## Sheet: Table S2
Table S2. Density of SNPs in Mauritia flexuosa using a 100 bp bin size.
Scafold	SNP_Count
Elaeis_1007_0_0	8
Elaeis_1007_0_77	15
Elaeis_1007_1_0	10
Elaeis_1007_2_0	12
Elaeis_1007_2_51	12
Elaeis_1007_3_0	12
Elaeis_1007_4_0	13
Elaeis_1007_4_127	9
Elaeis_1007_4_64	10
Elaeis_1007_5_13	7
Elaeis_1007_6_0	9
Elaeis_1007_6_118	13
Elaeis_1007_6_177	7
Elaeis_1007_6_236	11
Elaeis_1007_6_410	2
Elaeis_1007_6_59	11
Elaeis_1007_7_0	8
Elaeis_1007_7_124	2
Elaeis_1013_5_25	5
Elaeis_1013_6_0	18
Elaeis_1017_0_156	15
Elaeis_1017_0_205	15
Elaeis_1017_1_0	17
Elaeis_1017_1_30	17
Elaeis_1017_2_0	24
Elaeis_1017_2_93	19
Elaeis_1017_3_2	6
Elaeis_1017_4_0	14
Elaeis_1017_4_44	13
Elaeis_1017_5_0	17
Elaeis_1017_6_0	4
Elaeis_1020_1_240	19
Elaeis_1020_3_0	15
Elaeis_1020_3_122	5
Elaeis_1020_3_183	8
Elaeis_1020_3_366	10
Elaeis_1020_3_427	9
Elaeis_1020_3_549	8
Elaeis_1020_3_61	19
Elaeis_1020_3_610	11
Elaeis_1020_3_731	10
Elaeis_1020_4_0	14
Elaeis_1020_5_0	13
Elaeis_1020_5_60	7
Elaeis_1020_6_130	8
Elaeis_1020_6_195	9
Elaeis_1020_6_257	9
Elaeis_1020_6_65	11
Elaeis_1020_7_0	9
Elaeis_1020_7_61	6
Elaeis_1035_0_0	5
Elaeis_1035_0_122	13
Elaeis_1035_0_182	17
Elaeis_1035_0_61	16
Elaeis_1035_1_0	12
Elaeis_1035_7_0	10
Elaeis_1050_0_236	10
Elaeis_1050_0_349	11
Elaeis_1050_1_0	6
Elaeis_1050_1_113	6
Elaeis_1050_12_0	19
Elaeis_1050_1_57	6
Elaeis_1050_7_0	4
Elaeis_1050_7_88	4
Elaeis_1052_0_0	13
Elaeis_1052_0_132	11
Elaeis_1052_0_198	14
Elaeis_1052_0_264	15
Elaeis_1052_0_330	13
Elaeis_1052_0_396	16
Elaeis_1052_0_462	17
Elaeis_1052_0_528	25
Elaeis_1052_0_588	10
Elaeis_1052_0_66	8
Elaeis_1052_1_0	7
Elaeis_1052_1_44	10
Elaeis_1052_2_0	9
Elaeis_1052_2_118	7
Elaeis_1052_2_59	6
Elaeis_1052_3_0	13
Elaeis_1052_3_126	9
Elaeis_1052_3_252	4
Elaeis_1064_1_0	11
Elaeis_1064_1_128	16
Elaeis_1064_1_190	16
Elaeis_1064_1_64	18
Elaeis_1064_2_0	17
Elaeis_1064_2_116	14
Elaeis_1064_2_174	6
Elaeis_1064_2_232	5
Elaeis_1064_2_288	9
Elaeis_1064_2_58	16
Elaeis_1064_3_0	8
Elaeis_1064_3_124	16
Elaeis_1064_3_186	13
Elaeis_1064_3_248	14
Elaeis_1064_3_310	11
Elaeis_1064_3_372	11
Elaeis_1119_0_106	11
Elaeis_1119_0_159	15
Elaeis_1119_0_212	16
Elaeis_1119_0_53	10
Elaeis_1119_1_0	12
Elaeis_1119_1_114	16
Elaeis_1119_1_171	6
Elaeis_1119_1_228	17
Elaeis_1119_1_285	21
Elaeis_1119_1_342	23
Elaeis_1119_1_57	13
Elaeis_1119_2_0	11
Elaeis_1119_2_130	18
Elaeis_1119_2_195	15
Elaeis_1119_2_259	19
Elaeis_1119_2_65	16
Elaeis_1119_3_0	17
Elaeis_1119_3_64	12
Elaeis_1168_4_0	10
Elaeis_1168_4_120	16
Elaeis_1168_4_180	11
Elaeis_1168_4_237	11
Elaeis_1168_4_60	18
Elaeis_1168_5_0	10
Elaeis_1171_0_0	19
Elaeis_1171_0_102	20
Elaeis_1171_0_153	24
Elaeis_1171_0_203	32
Elaeis_1171_2_3	7
Elaeis_1171_3_0	8
Elaeis_1171_3_51	12
Elaeis_1171_4_0	12
Elaeis_1171_4_10	9
Elaeis_1171_5_0	14
Elaeis_1171_5_45	13
Elaeis_1171_5_90	13
Elaeis_1171_6_0	10
Elaeis_1197_10_64	9
Elaeis_1197_6_0	3
Elaeis_1197_7_0	7
Elaeis_1197_7_26	4
Elaeis_1201_0_38	12
Elaeis_1201_1_0	8
Elaeis_1201_1_46	9
Elaeis_1201_3_0	9
Elaeis_1201_5_0	8
Elaeis_1201_5_50	9
Elaeis_12_0_162	9
Elaeis_1201_7_0	9
Elaeis_1201_7_132	5
Elaeis_1201_7_198	6
Elaeis_1201_7_330	6
Elaeis_1201_7_66	7
Elaeis_12_0_213	3
Elaeis_12_2_0	13
Elaeis_122_1_0	5
Elaeis_122_10_7	3
Elaeis_122_11_0	11
Elaeis_122_11_118	7
Elaeis_122_11_59	6
Elaeis_12_2_40	9
Elaeis_122_4_0	7
Elaeis_122_4_64	5
Elaeis_122_7_0	11
Elaeis_122_7_141	8
Elaeis_122_7_47	5
Elaeis_122_7_94	7
Elaeis_122_9_0	10
Elaeis_122_9_44	8
Elaeis_122_9_87	17
Elaeis_12_3_0	11
Elaeis_12_3_101	3
Elaeis_12_3_51	9
Elaeis_12_4_0	9
Elaeis_12_4_118	9
Elaeis_12_4_176	13
Elaeis_12_4_59	8
Elaeis_12_6_19	9
Elaeis_12_7_0	6
Elaeis_12_7_77	7
Elaeis_12_9_0	7
Elaeis_136_0_180	6
Elaeis_136_10_0	11
Elaeis_136_10_37	8
Elaeis_136_2_0	3
Elaeis_136_24_0	6
Elaeis_136_24_124	10
Elaeis_136_24_62	3
Elaeis_136_3_0	8
Elaeis_136_6_0	2
Elaeis_136_7_0	12
Elaeis_136_7_121	2
Elaeis_136_7_61	2
Elaeis_136_8_0	5
Elaeis_136_9_0	6
Elaeis_136_9_76	6
Elaeis_139_0_151	16
Elaeis_139_0_269	13
Elaeis_139_0_328	20
Elaeis_139_0_387	12
Elaeis_139_0_443	18
Elaeis_139_2_89	8
Elaeis_139_3_0	23
Elaeis_139_3_132	22
Elaeis_139_3_198	20
Elaeis_139_3_264	8
Elaeis_139_3_66	21
Elaeis_14_1_113	7
Elaeis_14_1_57	15
Elaeis_14_6_0	15
Elaeis_14_6_56	12
Elaeis_14_7_0	5
Elaeis_1484_0_0	13
Elaeis_1484_0_162	9
Elaeis_1484_0_216	8
Elaeis_1484_2_0	10
Elaeis_1484_2_120	9
Elaeis_1484_2_180	10
Elaeis_1484_2_60	10
Elaeis_1484_3_0	16
Elaeis_1494_2_0	2
Elaeis_1494_2_24	14
Elaeis_1494_6_15	13
Elaeis_150_0_122	12
Elaeis_150_0_183	11
Elaeis_150_0_305	11
Elaeis_150_0_361	6
Elaeis_150_0_61	14
Elaeis_150_1_0	7
Elaeis_150_1_116	15
Elaeis_150_1_174	11
Elaeis_150_1_232	6
Elaeis_150_1_286	7
Elaeis_150_1_58	12
Elaeis_150_2_0	9
Elaeis_150_2_48	5
Elaeis_150_2_96	7
Elaeis_150_4_0	11
Elaeis_150_4_104	10
Elaeis_150_4_155	11
Elaeis_150_4_52	8
Elaeis_150_5_0	14
Elaeis_150_5_58	16
Elaeis_1615_1_0	11
Elaeis_1615_1_45	10
Elaeis_1615_4_0	4
Elaeis_1615_7_0	6
Elaeis_1615_7_128	7
Elaeis_1615_7_192	11
Elaeis_1615_7_256	6
Elaeis_1615_7_384	11
Elaeis_1615_7_64	9
Elaeis_164_0_126	17
Elaeis_164_0_189	11
Elaeis_164_0_315	8
Elaeis_164_0_378	10
Elaeis_164_0_63	11
Elaeis_164_10_0	14
Elaeis_164_10_112	18
Elaeis_164_10_168	14
Elaeis_164_10_56	18
Elaeis_164_13_0	12
Elaeis_164_6_0	7
Elaeis_164_6_13	11
Elaeis_1801_0_32	12
Elaeis_1801_5_116	9
Elaeis_1801_5_174	12
Elaeis_1801_5_232	11
Elaeis_1801_5_58	10
Elaeis_1815_1_139	8
Elaeis_1815_1_47	10
Elaeis_1815_1_94	9
Elaeis_1815_2_0	8
Elaeis_1815_2_138	12
Elaeis_1815_2_46	10
Elaeis_1815_2_92	7
Elaeis_1815_5_0	9
Elaeis_1815_5_107	11
Elaeis_1815_5_54	12
Elaeis_1815_6_28	8
Elaeis_1815_8_0	14
Elaeis_182_10_0	7
Elaeis_182_10_189	11
Elaeis_182_10_63	2
Elaeis_182_1_212	14
Elaeis_1842_1_122	5
Elaeis_1842_1_243	5
Elaeis_1842_1_61	7
Elaeis_1842_2_0	13
Elaeis_1842_2_42	6
Elaeis_1842_2_84	10
Elaeis_1842_4_19	11
Elaeis_1854_1_0	7
Elaeis_1854_1_36	6
Elaeis_1854_4_0	8
Elaeis_1854_4_55	14
Elaeis_1877_0_108	12
Elaeis_1877_0_162	19
Elaeis_1877_0_216	12
Elaeis_1877_0_268	18
Elaeis_1877_1_0	13
Elaeis_1877_1_44	17
Elaeis_1877_1_87	19
Elaeis_1877_2_0	21
Elaeis_1877_3_0	14
Elaeis_1877_3_41	10
Elaeis_1877_4_0	14
Elaeis_1877_4_111	14
Elaeis_1877_5_0	14
Elaeis_1877_5_177	17
Elaeis_1877_5_59	8
Elaeis_1901_2_0	11
Elaeis_1901_2_75	9
Elaeis_1901_5_0	11
Elaeis_1901_5_60	13
Elaeis_1901_6_0	17
Elaeis_1901_6_100	14
Elaeis_1901_6_149	5
Elaeis_1901_6_50	20
Elaeis_191_1_194	10
Elaeis_191_7_0	15
Elaeis_194_0_108	11
Elaeis_194_0_160	12
Elaeis_194_0_54	5
Elaeis_197_1_0	12
Elaeis_197_1_108	15
Elaeis_197_1_269	10
Elaeis_197_2_0	22
Elaeis_197_2_132	12
Elaeis_197_2_66	33
Elaeis_197_4_0	19
Elaeis_197_4_116	18
Elaeis_197_4_174	28
Elaeis_197_4_58	29
Elaeis_197_5_0	14
Elaeis_197_5_118	13
Elaeis_197_5_177	21
Elaeis_197_5_236	27
Elaeis_197_5_59	10
Elaeis_1986_0_0	5
Elaeis_1986_0_196	9
Elaeis_1986_1_0	11
Elaeis_1986_1_43	7
Elaeis_1986_1_86	9
Elaeis_1986_4_0	7
Elaeis_1986_4_110	6
Elaeis_1986_4_55	3
Elaeis_201_1_116	11
Elaeis_201_1_290	11
Elaeis_201_1_344	9
Elaeis_204_0_226	7
Elaeis_204_1_0	10
Elaeis_204_11_0	7
Elaeis_204_13_0	8
Elaeis_204_13_106	10
Elaeis_204_13_158	10
Elaeis_204_13_53	7
Elaeis_204_16_0	8
Elaeis_204_16_52	5
Elaeis_204_5_0	5
Elaeis_204_5_137	2
Elaeis_204_5_46	9
Elaeis_204_5_92	14
Elaeis_204_8_0	8
Elaeis_204_8_60	4
Elaeis_2056_1_106	7
Elaeis_2056_1_157	12
Elaeis_2056_1_53	12
Elaeis_2056_3_40	14
Elaeis_2056_4_0	14
Elaeis_2056_4_60	11
Elaeis_2056_5_0	9
Elaeis_2056_5_15	9
Elaeis_2056_8_0	2
Elaeis_207_5_0	9
Elaeis_207_5_52	5
Elaeis_207_7_0	9
Elaeis_207_7_42	11
Elaeis_207_7_84	5
Elaeis_207_9_63	3
Elaeis_21_1_0	8
Elaeis_21_1_46	9
Elaeis_2164_1_122	14
Elaeis_2164_1_183	10
Elaeis_2164_1_61	9
Elaeis_2164_2_9	9
Elaeis_2164_4_0	15
Elaeis_2164_4_412	7
Elaeis_2164_4_59	12
Elaeis_21_8_0	8
Elaeis_218_1_132	12
Elaeis_218_1_198	5
Elaeis_218_1_66	2
Elaeis_218_3_104	11
Elaeis_218_3_155	13
Elaeis_218_3_52	5
Elaeis_218_4_0	7
Elaeis_218_4_43	11
Elaeis_218_5_9	8
Elaeis_218_6_122	9
Elaeis_218_6_183	10
Elaeis_218_6_244	11
Elaeis_218_6_305	13
Elaeis_218_6_488	9
Elaeis_218_6_549	10
Elaeis_21_8_66	6
Elaeis_218_6_61	5
Elaeis_218_7_0	15
Elaeis_218_7_128	11
Elaeis_218_7_192	4
Elaeis_2238_0_101	3
Elaeis_2238_1_19	7
Elaeis_2238_5_0	4
Elaeis_2238_5_112	8
Elaeis_2238_5_168	6
Elaeis_2238_5_224	8
Elaeis_2238_5_332	3
Elaeis_2238_5_56	2
Elaeis_226_1_0	9
Elaeis_226_1_117	6
Elaeis_226_1_59	6
Elaeis_226_4_132	11
Elaeis_226_4_198	10
Elaeis_226_4_264	9
Elaeis_226_4_328	2
Elaeis_226_7_0	9
Elaeis_226_7_114	6
Elaeis_226_7_57	12
Elaeis_2291_5_0	6
Elaeis_2291_6_0	2
Elaeis_2291_6_18	6
Elaeis_2291_7_0	8
Elaeis_2291_7_39	11
Elaeis_231_1_177	3
Elaeis_231_1_236	10
Elaeis_231_1_291	12
Elaeis_231_2_0	4
Elaeis_231_2_116	12
Elaeis_231_2_174	16
Elaeis_231_2_58	8
Elaeis_231_3_0	8
Elaeis_231_3_7	3
Elaeis_231_5_0	10
Elaeis_231_5_111	10
Elaeis_231_5_56	9
Elaeis_231_7_0	8
Elaeis_231_7_19	7
Elaeis_231_8_0	15
Elaeis_2339_1_86	22
Elaeis_2339_2_0	8
Elaeis_2339_2_114	5
Elaeis_2339_2_171	9
Elaeis_2339_2_57	13
Elaeis_2339_3_0	22
Elaeis_2339_3_260	7
Elaeis_2339_3_325	6
Elaeis_2339_3_390	13
Elaeis_2339_3_455	15
Elaeis_2339_3_520	18
Elaeis_2339_3_65	6
Elaeis_2363_0_106	10
Elaeis_2363_0_159	9
Elaeis_2363_0_53	1
Elaeis_2363_10_0	10
Elaeis_2363_10_126	3
Elaeis_2363_10_63	15
Elaeis_2363_3_0	1
Elaeis_2363_8_0	5
Elaeis_2363_8_39	8
Elaeis_2370_2_24	5
Elaeis_2370_3_0	7
Elaeis_2370_3_14	7
Elaeis_237_0_320	15
Elaeis_237_0_384	8
Elaeis_237_0_448	7
Elaeis_237_0_512	6
Elaeis_237_0_576	1
Elaeis_2370_6_0	9
Elaeis_2370_6_124	6
Elaeis_237_0_632	7
Elaeis_237_4_0	13
Elaeis_237_4_49	19
Elaeis_237_4_97	17
Elaeis_237_6_79	15
Elaeis_2377_0_142	18
Elaeis_2377_7_0	10
Elaeis_237_8_0	2
Elaeis_237_9_59	11
Elaeis_2388_0_126	13
Elaeis_2388_0_187	8
Elaeis_2388_4_0	7
Elaeis_2388_4_116	16
Elaeis_2388_4_58	10
Elaeis_24_0_122	9
Elaeis_24_0_183	5
Elaeis_24_0_244	3
Elaeis_24_0_305	12
Elaeis_24_0_366	7
Elaeis_24_0_427	9
Elaeis_24_0_488	13
Elaeis_24_0_547	13
Elaeis_24_0_61	14
Elaeis_24_1_0	7
Elaeis_24_1_97	10
Elaeis_24_2_0	11
Elaeis_24_2_120	13
Elaeis_24_2_300	8
Elaeis_24_2_360	12
Elaeis_24_2_60	16
Elaeis_24_3_0	8
Elaeis_24_3_44	5
Elaeis_24_3_87	9
Elaeis_24_4_18	5
Elaeis_24_5_0	14
Elaeis_24_5_80	17
Elaeis_2459_0_0	24
Elaeis_2459_0_118	25
Elaeis_2459_0_177	33
Elaeis_2459_0_233	19
Elaeis_2459_0_59	36
Elaeis_2459_3_0	10
Elaeis_2459_3_10	6
Elaeis_2459_5_0	12
Elaeis_2459_5_128	13
Elaeis_2459_5_192	16
Elaeis_2459_5_256	18
Elaeis_2459_5_320	13
Elaeis_2459_5_384	9
Elaeis_2459_5_64	11
Elaeis_250_1_139	5
Elaeis_250_5_0	5
Elaeis_250_7_0	11
Elaeis_250_7_118	13
Elaeis_252_0_52	11
Elaeis_252_1_0	11
Elaeis_252_1_49	10
Elaeis_252_1_98	8
Elaeis_252_2_0	9
Elaeis_252_2_41	6
Elaeis_252_2_81	9
Elaeis_252_3_0	15
Elaeis_252_3_47	13
Elaeis_252_3_93	6
Elaeis_252_4_0	13
Elaeis_252_4_65	10
Elaeis_252_5_0	3
Elaeis_252_5_118	11
Elaeis_252_5_177	5
Elaeis_252_5_236	13
Elaeis_252_5_295	3
Elaeis_2550_0_110	10
Elaeis_2550_0_165	11
Elaeis_2550_0_217	9
Elaeis_2561_1_189	14
Elaeis_2561_1_251	10
Elaeis_2561_2_0	8
Elaeis_2561_2_41	7
Elaeis_2561_2_81	2
Elaeis_2561_3_0	11
Elaeis_2561_3_128	10
Elaeis_2561_3_192	15
Elaeis_2561_3_64	8
Elaeis_257_1_0	31
Elaeis_257_10_0	8
Elaeis_257_1_177	10
Elaeis_257_1_59	15
Elaeis_257_2_0	7
Elaeis_257_8_0	9
Elaeis_257_8_31	11
Elaeis_269_0_0	12
Elaeis_269_0_102	9
Elaeis_269_0_152	10
Elaeis_269_0_51	15
Elaeis_269_4_0	7
Elaeis_269_4_124	6
Elaeis_269_4_186	14
Elaeis_269_4_248	10
Elaeis_269_4_310	12
Elaeis_269_4_372	14
Elaeis_269_4_496	1
Elaeis_269_4_62	5
Elaeis_277_2_0	11
Elaeis_277_2_128	11
Elaeis_277_2_192	8
Elaeis_277_2_256	6
Elaeis_277_2_320	8
Elaeis_277_2_64	17
Elaeis_280_0_189	9
Elaeis_280_0_252	24
Elaeis_280_0_315	16
Elaeis_280_0_378	12
Elaeis_280_0_441	20
Elaeis_280_0_499	1
Elaeis_280_0_63	21
Elaeis_280_1_0	10
Elaeis_280_4_0	16
Elaeis_280_4_36	7
Elaeis_280_5_0	10
Elaeis_280_6_0	9
Elaeis_280_6_47	16
Elaeis_280_7_0	16
Elaeis_280_7_11	9
Elaeis_280_8_0	11
Elaeis_280_9_244	12
Elaeis_281_1_110	10
Elaeis_281_1_165	9
Elaeis_281_1_220	5
Elaeis_281_1_274	19
Elaeis_281_2_0	7
Elaeis_281_2_134	14
Elaeis_281_2_45	11
Elaeis_281_2_90	12
Elaeis_281_3_0	8
Elaeis_281_3_128	8
Elaeis_281_3_192	5
Elaeis_281_3_256	3
Elaeis_281_3_569	7
Elaeis_281_3_64	8
Elaeis_282_1_180	5
Elaeis_282_1_240	20
Elaeis_282_1_300	27
Elaeis_282_3_0	7
Elaeis_282_3_117	10
Elaeis_282_3_59	11
Elaeis_282_4_0	10
Elaeis_282_4_45	13
Elaeis_282_7_32	7
Elaeis_290_0_0	8
Elaeis_290_0_186	11
Elaeis_290_0_248	10
Elaeis_290_0_372	21
Elaeis_290_0_434	17
Elaeis_290_0_489	17
Elaeis_290_1_0	11
Elaeis_290_1_128	18
Elaeis_290_1_192	10
Elaeis_290_1_64	23
Elaeis_290_2_0	14
Elaeis_290_8_120	8
Elaeis_290_8_358	6
Elaeis_290_8_60	7
Elaeis_293_1_0	12
Elaeis_293_1_116	19
Elaeis_293_1_231	16
Elaeis_293_1_58	13
Elaeis_293_2_0	19
Elaeis_293_3_0	24
Elaeis_293_3_33	22
Elaeis_293_4_0	11
Elaeis_293_4_65	22
Elaeis_299_0_122	7
Elaeis_299_0_182	9
Elaeis_299_1_0	6
Elaeis_299_1_119	10
Elaeis_299_1_60	5
Elaeis_299_2_0	9
Elaeis_299_2_29	8
Elaeis_299_3_0	13
Elaeis_305_1_0	9
Elaeis_305_1_49	15
Elaeis_305_2_8	5
Elaeis_305_6_0	5
Elaeis_31_0_0	15
Elaeis_310_0_244	14
Elaeis_310_0_302	16
Elaeis_310_1_0	20
Elaeis_310_1_107	18
Elaeis_310_1_54	12
Elaeis_310_2_0	11
Elaeis_310_2_122	8
Elaeis_310_2_183	4
Elaeis_310_2_244	8
Elaeis_310_2_61	11
Elaeis_310_4_0	14
Elaeis_310_4_27	6
Elaeis_310_5_0	15
Elaeis_310_5_18	17
Elaeis_310_7_0	8
Elaeis_310_7_65	5
Elaeis_31_1_132	13
Elaeis_31_1_198	16
Elaeis_31_1_264	20
Elaeis_31_1_330	14
Elaeis_31_1_396	9
Elaeis_31_1_462	20
Elaeis_31_1_524	17
Elaeis_31_4_0	11
Elaeis_31_4_59	14
Elaeis_32_1_122	20
Elaeis_32_1_183	4
Elaeis_32_1_244	5
Elaeis_32_1_302	10
Elaeis_32_2_0	3
Elaeis_32_2_26	8
Elaeis_323_10_0	5
Elaeis_323_10_42	6
Elaeis_32_5_0	7
Elaeis_32_5_42	12
Elaeis_32_8_0	6
Elaeis_32_8_130	11
Elaeis_32_8_195	12
Elaeis_32_8_260	8
Elaeis_32_8_65	5
Elaeis_332_1_84	22
Elaeis_332_4_0	20
Elaeis_332_5_0	29
Elaeis_340_1_114	9
Elaeis_340_1_228	6
Elaeis_340_1_285	13
Elaeis_340_1_339	10
Elaeis_340_1_57	9
Elaeis_340_2_0	14
Elaeis_340_2_132	10
Elaeis_340_2_198	15
Elaeis_340_2_264	19
Elaeis_340_2_326	22
Elaeis_340_2_66	8
Elaeis_340_3_0	14
Elaeis_340_3_110	8
Elaeis_340_3_165	22
Elaeis_340_3_55	18
Elaeis_340_4_0	9
Elaeis_340_4_130	19
Elaeis_340_4_195	14
Elaeis_340_4_325	7
Elaeis_340_4_65	12
Elaeis_357_1_0	12
Elaeis_357_1_155	16
Elaeis_357_1_52	13
Elaeis_357_2_0	13
Elaeis_357_2_40	14
Elaeis_357_3_0	11
Elaeis_357_3_68	8
Elaeis_357_4_0	1
Elaeis_357_5_11	1
Elaeis_357_6_0	15
Elaeis_357_6_244	3
Elaeis_357_6_305	4
Elaeis_362_0_0	4
Elaeis_362_0_114	8
Elaeis_362_0_171	12
Elaeis_362_0_57	7
Elaeis_362_1_0	4
Elaeis_362_1_20	2
Elaeis_362_2_0	4
Elaeis_362_2_69	9
Elaeis_369_0_41	10
Elaeis_369_0_81	10
Elaeis_369_10_0	2
Elaeis_369_10_62	6
Elaeis_369_11_0	2
Elaeis_369_11_16	5
Elaeis_369_14_0	12
Elaeis_369_14_42	13
Elaeis_369_17_0	1
Elaeis_369_17_130	2
Elaeis_369_17_195	11
Elaeis_369_17_260	2
Elaeis_369_17_520	12
Elaeis_369_17_65	7
Elaeis_369_9_0	6
Elaeis_369_9_15	7
Elaeis_378_1_42	11
Elaeis_378_1_84	10
Elaeis_378_3_0	9
Elaeis_378_3_45	9
Elaeis_378_3_89	9
Elaeis_378_4_0	7
Elaeis_378_4_27	11
Elaeis_378_5_0	5
Elaeis_378_5_54	12
Elaeis_38_4_0	6
Elaeis_38_4_27	7
Elaeis_38_6_0	18
Elaeis_38_6_128	13
Elaeis_38_6_192	7
Elaeis_38_6_384	4
Elaeis_38_6_64	13
Elaeis_391_1_0	15
Elaeis_391_10_0	12
Elaeis_391_10_122	13
Elaeis_391_10_183	13
Elaeis_391_10_61	13
Elaeis_391_1_171	12
Elaeis_391_1_228	14
Elaeis_391_1_284	15
Elaeis_391_3_0	14
Elaeis_391_3_16	9
Elaeis_391_5_0	14
Elaeis_391_5_76	13
Elaeis_391_7_0	10
Elaeis_391_7_20	10
Elaeis_391_8_3	7
Elaeis_391_9_0	20
Elaeis_391_9_73	21
Elaeis_392_2_0	9
Elaeis_392_2_124	18
Elaeis_392_2_62	10
Elaeis_415_1_122	16
Elaeis_415_5_192	13
Elaeis_415_5_64	13
Elaeis_415_7_0	5
Elaeis_415_7_116	18
Elaeis_415_7_174	22
Elaeis_415_7_232	12
Elaeis_415_7_58	14
Elaeis_421_1_112	19
Elaeis_421_1_168	18
Elaeis_421_1_224	12
Elaeis_421_1_280	9
Elaeis_421_1_336	13
Elaeis_421_2_0	18
Elaeis_421_2_192	9
Elaeis_421_2_64	16
Elaeis_421_3_0	13
Elaeis_421_3_61	22
Elaeis_429_1_0	11
Elaeis_429_2_132	19
Elaeis_429_2_66	14
Elaeis_429_3_12	13
Elaeis_429_5_0	20
Elaeis_429_5_120	15
Elaeis_429_5_180	10
Elaeis_429_5_60	18
Elaeis_449_4_0	1
Elaeis_449_5_0	10
Elaeis_449_5_37	10
Elaeis_449_9_0	6
Elaeis_464_1_122	11
Elaeis_464_1_183	8
Elaeis_464_1_244	7
Elaeis_464_1_305	15
Elaeis_464_1_427	14
Elaeis_464_1_488	7
Elaeis_464_1_549	12
Elaeis_464_3_0	4
Elaeis_464_4_0	9
Elaeis_484_1_50	10
Elaeis_484_1_99	14
Elaeis_490_0_156	12
Elaeis_490_2_0	3
Elaeis_490_2_6	2
Elaeis_490_3_3	1
Elaeis_490_4_116	7
Elaeis_490_4_58	14
Elaeis_497_0_112	6
Elaeis_497_0_168	6
Elaeis_497_0_56	5
Elaeis_497_1_0	8
Elaeis_497_1_54	7
Elaeis_497_2_0	9
Elaeis_497_2_45	7
Elaeis_51_1_58	10
Elaeis_514_0_130	26
Elaeis_514_0_194	18
Elaeis_514_0_65	17
Elaeis_514_1_0	21
Elaeis_514_1_122	35
Elaeis_514_1_183	27
Elaeis_514_1_244	27
Elaeis_514_1_305	31
Elaeis_514_1_366	27
Elaeis_514_1_427	22
Elaeis_514_1_488	25
Elaeis_514_1_549	26
Elaeis_514_1_610	15
Elaeis_514_1_671	35
Elaeis_514_1_732	32
Elaeis_52_1_0	19
Elaeis_52_13_0	9
Elaeis_52_1_77	15
Elaeis_52_4_0	12
Elaeis_52_4_118	11
Elaeis_52_4_177	21
Elaeis_52_4_234	15
Elaeis_52_4_59	13
Elaeis_563_1_0	2
Elaeis_563_1_189	15
Elaeis_563_1_250	13
Elaeis_563_4_0	6
Elaeis_563_4_41	5
Elaeis_563_6_0	6
Elaeis_563_6_45	10
Elaeis_563_7_0	1
Elaeis_563_7_8	8
Elaeis_576_12_0	6
Elaeis_604_0_132	17
Elaeis_604_0_196	24
Elaeis_604_0_66	9
Elaeis_604_1_0	10
Elaeis_604_1_24	12
Elaeis_604_2_0	16
Elaeis_604_2_45	14
Elaeis_604_2_89	17
Elaeis_604_3_0	15
Elaeis_604_3_128	14
Elaeis_609_1_195	6
Elaeis_609_1_386	9
Elaeis_609_9_0	7
Elaeis_629_7_0	22
Elaeis_629_7_132	21
Elaeis_629_7_198	15
Elaeis_629_7_66	25
Elaeis_630_1_0	20
Elaeis_630_2_0	13
Elaeis_630_2_75	8
Elaeis_630_3_0	15
Elaeis_630_3_47	9
Elaeis_630_6_0	12
Elaeis_630_6_55	11
Elaeis_637_1_104	6
Elaeis_637_1_156	6
Elaeis_637_5_0	5
Elaeis_637_5_6	4
Elaeis_637_9_0	7
Elaeis_637_9_244	7
Elaeis_637_9_61	9
Elaeis_673_0_195	13
Elaeis_673_0_260	11
Elaeis_673_0_325	11
Elaeis_673_0_390	15
Elaeis_673_0_455	10
Elaeis_673_0_578	10
Elaeis_673_12_0	7
Elaeis_673_12_112	12
Elaeis_673_12_168	8
Elaeis_673_12_224	17
Elaeis_673_12_280	17
Elaeis_673_12_332	8
Elaeis_673_12_56	10
Elaeis_673_13_0	9
Elaeis_673_13_55	8
Elaeis_673_14_12	6
Elaeis_673_15_0	3
Elaeis_673_15_31	2
Elaeis_673_16_0	14
Elaeis_673_5_0	10
Elaeis_673_5_45	11
Elaeis_680_0_180	7
Elaeis_680_0_240	7
Elaeis_680_0_300	1
Elaeis_680_0_360	7
Elaeis_680_0_60	8
Elaeis_680_1_0	9
Elaeis_680_1_49	13
Elaeis_680_1_97	11
Elaeis_680_7_0	10
Elaeis_680_7_126	9
Elaeis_680_7_189	11
Elaeis_680_7_252	8
Elaeis_680_7_315	5
Elaeis_680_7_63	10
Elaeis_717_8_0	15
Elaeis_717_8_124	6
Elaeis_717_8_62	13
Elaeis_727_10_0	26
Elaeis_727_10_130	10
Elaeis_727_10_65	22
Elaeis_727_1_168	3
Elaeis_727_1_280	13
Elaeis_727_1_336	5
Elaeis_727_1_56	5
Elaeis_727_2_0	10
Elaeis_727_2_118	6
Elaeis_727_2_177	6
Elaeis_727_2_236	14
Elaeis_727_2_295	7
Elaeis_727_2_351	7
Elaeis_727_2_59	16
Elaeis_727_3_0	9
Elaeis_727_3_24	6
Elaeis_727_5_0	9
Elaeis_727_5_46	11
Elaeis_727_5_92	9
Elaeis_732_1_243	6
Elaeis_732_6_0	9
Elaeis_732_6_41	8
Elaeis_732_6_81	12
Elaeis_732_7_0	8
Elaeis_740_0_165	6
Elaeis_740_0_219	4
Elaeis_740_3_0	13
Elaeis_740_3_58	18
Elaeis_740_5_0	10
Elaeis_740_5_122	16
Elaeis_740_5_183	5
Elaeis_740_5_244	8
Elaeis_740_5_61	16
Elaeis_7_5_0	4
Elaeis_7_5_18	5
Elaeis_757_1_180	7
Elaeis_757_1_240	11
Elaeis_757_1_299	12
Elaeis_757_1_60	15
Elaeis_757_2_0	8
Elaeis_757_2_126	12
Elaeis_757_2_189	3
Elaeis_757_2_252	8
Elaeis_757_2_378	6
Elaeis_757_2_63	11
Elaeis_757_2_693	11
Elaeis_757_2_756	11
Elaeis_757_2_811	20
Elaeis_757_3_0	6
Elaeis_757_3_49	12
Elaeis_757_5_0	11
Elaeis_757_5_62	7
Elaeis_758_0_0	5
Elaeis_758_0_63	12
Elaeis_758_1_0	2
Elaeis_758_10_0	11
Elaeis_758_10_378	3
Elaeis_758_1_47	4
Elaeis_758_3_0	13
Elaeis_758_3_31	12
Elaeis_758_5_0	5
Elaeis_758_5_42	7
Elaeis_758_6_0	13
Elaeis_758_8_0	14
Elaeis_758_8_15	13
Elaeis_785_1_0	14
Elaeis_785_1_124	11
Elaeis_785_1_186	14
Elaeis_785_1_247	7
Elaeis_785_1_62	11
Elaeis_785_2_0	11
Elaeis_785_3_0	25
Elaeis_785_3_116	21
Elaeis_785_3_174	17
Elaeis_785_3_58	16
Elaeis_7_9_0	9
Elaeis_793_1_47	6
Elaeis_793_1_93	15
Elaeis_793_4_0	7
Elaeis_7_9_61	6
Elaeis_807_10_44	6
Elaeis_807_10_87	7
Elaeis_807_12_0	3
Elaeis_807_12_11	6
Elaeis_807_13_102	3
Elaeis_807_9_0	11
Elaeis_807_9_116	8
Elaeis_807_9_174	11
Elaeis_807_9_290	11
Elaeis_807_9_406	5
Elaeis_807_9_464	10
Elaeis_807_9_58	7
Elaeis_808_10_120	11
Elaeis_808_10_360	5
Elaeis_808_2_124	6
Elaeis_808_2_186	8
Elaeis_808_2_62	12
Elaeis_808_2_620	12
Elaeis_808_2_682	14
Elaeis_808_2_743	17
Elaeis_808_4_0	11
Elaeis_808_4_112	9
Elaeis_808_4_168	13
Elaeis_808_4_280	13
Elaeis_808_4_335	7
Elaeis_808_4_56	13
Elaeis_808_7_0	10
Elaeis_808_7_39	12
Elaeis_822_2_7	1
Elaeis_822_4_0	15
Elaeis_822_4_65	5
Elaeis_83_1_145	9
Elaeis_83_3_5	30
Elaeis_83_5_18	10
Elaeis_84_1_0	7
Elaeis_84_12_77	17
Elaeis_84_13_0	9
Elaeis_84_13_62	9
Elaeis_84_1_71	5
Elaeis_84_2_0	14
Elaeis_84_2_106	3
Elaeis_84_2_158	5
Elaeis_84_2_53	8
Elaeis_855_0_0	10
Elaeis_855_0_206	9
Elaeis_855_10_0	10
Elaeis_855_10_30	10
Elaeis_855_12_0	6
Elaeis_855_2_0	4
Elaeis_855_2_9	11
Elaeis_855_4_64	11
Elaeis_855_6_0	10
Elaeis_863_0_189	6
Elaeis_863_0_378	5
Elaeis_863_0_441	1
Elaeis_863_0_504	7
Elaeis_863_0_565	13
Elaeis_863_1_124	4
Elaeis_863_1_186	6
Elaeis_863_1_248	3
Elaeis_863_2_0	5
Elaeis_863_2_132	8
Elaeis_863_2_197	10
Elaeis_863_2_66	8
Elaeis_863_3_0	8
Elaeis_863_3_106	6
Elaeis_863_3_53	9
Elaeis_863_4_0	9
Elaeis_863_4_126	8
Elaeis_863_4_63	5
Elaeis_863_6_0	14
Elaeis_863_6_12	1
Elaeis_863_7_66	16
Elaeis_872_0_178	13
Elaeis_872_1_7	3
Elaeis_872_3_0	14
Elaeis_872_3_36	11
Elaeis_872_4_25	4
Elaeis_872_7_0	8
Elaeis_874_0_109	11
Elaeis_874_0_55	8
Elaeis_874_11_0	10
Elaeis_88_10_21	10
Elaeis_88_1_5	3
Elaeis_883_0_165	18
Elaeis_883_0_271	7
Elaeis_883_1_0	10
Elaeis_883_12_0	14
Elaeis_883_1_23	4
Elaeis_883_4_0	2
Elaeis_883_4_18	3
Elaeis_88_5_0	3
Elaeis_88_6_0	13
Elaeis_88_6_107	14
Elaeis_88_6_54	17
Elaeis_89_1_0	14
Elaeis_89_1_177	11
Elaeis_89_1_235	10
Elaeis_89_1_59	4
Elaeis_89_3_0	17
Elaeis_89_3_56	3
Elaeis_89_5_0	9
Elaeis_89_5_126	13
Elaeis_89_5_189	16
Elaeis_89_5_63	11
Elaeis_897_10_0	5
Elaeis_897_10_154	15
Elaeis_897_10_52	9
Elaeis_897_11_51	9
Elaeis_897_12_0	2
Elaeis_897_7_0	7
Elaeis_897_7_33	11
Elaeis_897_8_0	11
Elaeis_897_8_49	3
Elaeis_938_3_0	15
Elaeis_938_3_37	7
Elaeis_94_2_0	7
Elaeis_94_2_42	8
Elaeis_94_2_83	10
Elaeis_94_6_0	7
Elaeis_94_6_122	9
Elaeis_94_6_183	15
Elaeis_94_6_244	12
Elaeis_94_6_305	3
Elaeis_94_6_488	7
Elaeis_94_6_61	12
Elaeis_948_1_180	11
Elaeis_948_1_240	24
Elaeis_948_1_300	15
Elaeis_948_2_0	11
Elaeis_948_2_112	9
Elaeis_948_2_168	7
Elaeis_948_2_224	7
Elaeis_948_2_277	11
Elaeis_948_3_0	15
Elaeis_948_3_120	5
Elaeis_948_3_180	9
Elaeis_948_3_240	8
Elaeis_948_3_300	6
Elaeis_948_3_360	5
Elaeis_948_3_60	11
Elaeis_958_12_0	8
Elaeis_958_1_44	12
Elaeis_958_1_87	12
Elaeis_958_5_0	6
Elaeis_958_5_58	16
Elaeis_958_6_9	5
Elaeis_958_7_14	7
Elaeis_958_8_0	8
Elaeis_958_8_47	8
Elaeis_958_8_94	6
Elaeis_958_9_0	11
Elaeis_958_9_65	8
Elaeis_964_0_0	1
Elaeis_964_0_195	7
Elaeis_964_0_260	18
Elaeis_964_0_322	12
Elaeis_964_14_0	10
Elaeis_964_14_33	8
Elaeis_964_15_0	17
Elaeis_964_5_0	10
Elaeis_964_5_17	7
Elaeis_964_6_0	8
Elaeis_964_6_39	6
Elaeis_964_8_0	10
Elaeis_964_8_20	10
Elaeis_985_1_84	14
Elaeis_985_2_0	9
Elaeis_985_2_118	13
Elaeis_985_2_177	3
Elaeis_985_2_236	4
Elaeis_985_2_295	3
Elaeis_985_2_354	4
Elaeis_985_2_413	5
Elaeis_985_2_472	9
Elaeis_985_2_531	7
Elaeis_985_3_0	10
Elaeis_985_3_44	8
Elaeis_985_3_87	10
Elaeis_985_4_0	13
Elaeis_985_4_48	10
Elaeis_985_4_96	8
Elaeis_985_5_0	9
Elaeis_985_5_103	10
Elaeis_985_5_52	10
Elaeis_985_6_0	10
Elaeis_985_6_128	6
Elaeis_985_6_64	4
Elaeis_985_7_0	11
Elaeis_985_7_59	1
Elaeis_985_8_0	10
Elaeis_985_8_134	11
Elaeis_985_8_45	12
Elaeis_985_9_0	15
Elaeis_985_9_64	5
Elaeis_989_0_0	4
Elaeis_989_0_12	7
Elaeis_989_2_0	10
Elaeis_989_2_72	10
Elaeis_989_5_0	8
Elaeis_989_5_38	7
Elaeis_989_6_0	12
Elaeis_989_6_180	8
Elaeis_989_6_240	7
Elaeis_989_6_300	12
Elaeis_989_6_60	9
Nypa_326_2_40	8
Nypa_326_3_0	6
Nypa_326_3_25	7
Nypa_326_5_0	6
Nypa_326_5_27	8
Nypa_326_6_6	6
Nypa_326_7_0	8
Phoenix_125_0_0	15
Phoenix_125_0_71	14
Phoenix_225_6_114	4
Phoenix_225_6_171	7
Phoenix_225_6_228	11
Phoenix_225_6_285	5
Phoenix_225_8_0	12
Phoenix_225_8_31	11
Phoenix_252_2_0	14
Phoenix_252_7_0	10
Phoenix_252_7_180	14
Phoenix_252_7_60	16
Sabal_110_0_3	2
Sabal_110_1_0	11
Sabal_110_10_0	7
Sabal_110_11_0	9
Sabal_110_11_62	10
Sabal_110_1_49	6
Sabal_110_1_98	6
Sabal_110_5_0	12
Sabal_110_5_38	11
Sabal_110_6_0	14
Sabal_110_6_49	6
Sabal_110_7_0	7
Sabal_110_7_114	3
Sabal_110_7_171	9
Sabal_110_7_228	7
Sabal_110_7_285	3
Sabal_110_7_340	3
Sabal_110_7_57	9
Sabal_110_8_0	7
Sabal_110_8_132	9
Sabal_110_8_198	8
Sabal_110_8_261	7
Sabal_110_8_66	6
Sabal_110_9_0	6
Sabal_110_9_42	11
Sabal_110_9_84	16
Sabal_120_0_130	6
Sabal_120_0_194	8
Sabal_148_1_110	10
Sabal_148_1_165	10
Sabal_148_1_55	5
Sabal_148_2_0	15
Sabal_148_2_93	13
Sabal_148_3_32	11
Sabal_148_4_0	12
Sabal_148_4_102	15
Sabal_148_4_151	10
Sabal_148_4_51	12
Sabal_148_5_0	11
Sabal_148_5_116	18
Sabal_148_5_174	15
Sabal_148_5_58	16
Sabal_168_2_5	2
Sabal_17_0_0	5
Sabal_17_0_177	17
Sabal_17_0_236	10
Sabal_17_0_294	11
Sabal_17_0_59	14
Sabal_17_1_0	8
Sabal_17_1_116	2
Sabal_17_1_58	1
Sabal_17_2_0	13
Sabal_17_2_112	16
Sabal_17_2_168	12
Sabal_17_2_224	12
Sabal_17_2_278	8
Sabal_17_2_56	12
Sabal_17_3_0	9
Sabal_17_3_13	9
Sabal_17_5_0	7
Sabal_17_5_118	1
Sabal_17_5_59	7
Sabal_180_3_0	10
Sabal_180_3_53	7
Sabal_204_0_78	13
Sabal_204_3_0	6
Sabal_204_3_30	5
Sabal_215_0_0	2
Sabal_215_0_128	7
Sabal_215_0_191	5
Sabal_215_0_64	6
Sabal_215_1_0	9
Sabal_215_1_18	13
Sabal_215_5_0	10
Sabal_215_6_0	9
Sabal_215_6_91	17
Sabal_240_0_124	13
Sabal_245_0_57	16
Sabal_245_11_0	14
Sabal_245_11_59	5
Sabal_245_8_0	17
Sabal_245_8_21	19
Sabal_252_0_57	11
Sabal_252_1_0	8
Sabal_252_1_31	3
Sabal_252_3_9	6
Sabal_252_5_0	7
Sabal_252_5_67	10
Sabal_252_7_0	8
Sabal_252_7_59	14
Sabal_267_12_0	7
Sabal_267_12_30	8
Sabal_267_1_50	4
Sabal_296_13_0	5
Sabal_296_1_78	13
Sabal_296_2_0	12
Sabal_296_2_120	11
Sabal_296_2_180	10
Sabal_296_2_238	10
Sabal_296_2_60	15
Sabal_296_3_0	13
Sabal_296_3_67	16
Sabal_296_4_0	7
Sabal_296_4_115	8
Sabal_296_4_58	9
Sabal_296_8_0	6
Sabal_296_8_14	6
Sabal_308_0_0	13
Sabal_308_0_48	11
Sabal_308_0_95	10
Sabal_308_2_0	10
Sabal_308_2_66	13
Sabal_32_2_0	17
Sabal_32_2_101	17
Sabal_32_2_51	15
Sabal_32_3_0	8
Sabal_32_3_84	8
Sabal_32_4_0	5
Sabal_32_4_48	4
Sabal_32_4_96	4
Sabal_32_5_0	8
Sabal_32_5_67	11
Sabal_32_6_0	11
Sabal_32_6_122	9
Sabal_32_6_183	10
Sabal_32_6_61	7
Sabal_334_2_145	8
Sabal_334_2_49	2
Sabal_334_2_98	4
Sabal_334_3_0	15
Sabal_334_3_118	11
Sabal_334_3_177	9
Sabal_334_3_235	11
Sabal_334_3_59	13
Sabal_334_4_0	13
Sabal_334_4_132	11
Sabal_334_4_66	7
Sabal_360_10_0	10
Sabal_378_0_69	19
Sabal_378_7_0	13
Sabal_378_7_174	12
Sabal_378_7_232	2
Sabal_378_7_288	5
Sabal_378_7_58	11
Sabal_417_1_104	10
Sabal_417_1_156	7
Sabal_417_1_207	9
Sabal_417_5_0	14
Sabal_417_5_54	7
Sabal_4_6_240	16
Sabal_4_6_300	2
Sabal_508_1_0	8
Sabal_508_1_53	14
Sabal_508_2_0	5
Sabal_508_2_18	6
Sabal_508_3_0	1
Sabal_508_5_4	7
Sabal_556_0_124	4
Sabal_556_0_246	13
Sabal_556_0_62	13
Sabal_556_7_0	19
Sabal_556_7_108	6
Sabal_556_7_266	11
Sabal_581_1_110	15
Sabal_581_1_165	16
Sabal_581_1_220	6
Sabal_581_1_271	15
Sabal_581_3_3	2
Sabal_703_0_0	3
Sabal_703_0_68	5
Sabal_703_1_5	4
Sabal_703_5_0	9
Sabal_703_5_18	6
Sabal_703_6_12	7
Sabal_703_7_186	19
Sabal_703_7_248	12
Sabal_728_4_0	4
Sabal_736_5_0	14
Sabal_736_6_0	15
Sabal_736_6_116	15
Sabal_736_6_229	26
Sabal_736_6_58	19
Sabal_736_7_0	10
Sabal_736_7_116	14
Sabal_736_7_174	18
Sabal_736_7_232	16
Sabal_736_7_290	13
Sabal_736_7_347	16
Sabal_736_7_58	11
Sabal_743_1_0	1
Sabal_743_1_58	3
Sabal_743_3_0	6
Sabal_743_3_72	15
Sabal_743_6_0	11
Sabal_762_0_0	2
Sabal_762_0_16	1
Sabal_762_1_0	17
Sabal_762_1_132	21
Sabal_762_1_197	16
Sabal_762_1_66	22
Sabal_762_2_0	17
Sabal_762_2_16	11
Sabal_762_3_0	8
Sabal_762_3_17	11
Sabal_762_4_0	7
Sabal_762_5_0	9
Sabal_762_5_114	23
Sabal_762_5_171	20
Sabal_762_5_228	16
Sabal_763_6_0	11
Sabal_790_3_124	12
Sabal_790_3_186	12
Sabal_790_3_248	9
Sabal_790_3_310	10
Sabal_790_3_372	11
Sabal_790_3_434	15
Sabal_790_3_496	11
Sabal_790_3_552	9
Sabal_790_3_62	10
Sabal_790_5_0	5
Sabal_790_5_143	6
Sabal_790_5_48	7
Sabal_790_5_96	5
Sabal_82_0_186	8
Sabal_82_0_248	11
Sabal_82_0_431	10
Sabal_82_0_62	12
Sabal_82_2_8	1
Sabal_82_3_0	8
Sabal_82_3_128	9
Sabal_82_3_192	14
Sabal_82_3_256	7
Sabal_82_3_320	10
Sabal_82_3_384	9
Sabal_82_3_64	5
Sabal_825_6_0	9
Sabal_825_6_52	13
Sabal_856_2_0	18
Sabal_856_2_27	9
Sabal_856_4_0	24
Sabal_856_6_0	21
Sabal_856_6_122	24
Sabal_856_6_183	15
Sabal_856_6_244	16
Sabal_856_6_305	16
Sabal_856_6_364	17
Sabal_856_6_61	22
Sabal_856_7_0	6
Sabal_856_7_82	3
Sabal_886_1_0	15
Sabal_886_1_63	17
Sabal_886_4_0	8
Sabal_886_4_118	13
Sabal_886_4_59	14
Sabal_950_0_73	5
Sabal_950_1_122	38
Sabal_950_1_183	42
Sabal_950_1_303	36
Sabal_950_1_61	26
Sabal_950_3_0	34
Sabal_950_3_23	38
Sabal_950_7_0	15
Sabal_977_1_81	11
Sabal_977_6_0	12
Sabal_982_0_0	7
Sabal_982_0_21	16
Sabal_982_4_0	3
Sabal_982_4_72	4
Sabal_982_6_0	20
Sabal_982_6_22	10
Mean	10.6427
SD	5.50245

## Sheet: Table S3
Table S3. Genome scan of 16,262 SNPs genotyped in 22 populations of Mauritia flexuosa using Outflank software.
loci	FSTbar	FSTNoCorrbar	dfInferred	numberLowFstOutliers	numberHighFstOutliers	results.LocusName	results.He	results.FST	results.T1	results.T2	results.FSTNoCorr	results.T1NoCorr	results.T2NoCorr	results.meanAlleleFreq	results.indexOrder	results.GoodH	results.qvalues	results.pvalues	results.pvaluesRightTail	results.OutlierFlag
V11	0.0778198	0.10026	2	0	45	9	0.0114282	-0.0195176	-0.000111787	0.00572752	0.0524507	0.000300453	0.00572829	0.00574713	1	lowH	0.28484	0.814695	0.592652	FALSE
V12	0.0778198	0.10026	2	0	45	11	0.00763348	-0.0249087	-9.5332e-05	0.00382726	0.0616352	0.000235933	0.00382789	0.996169	2	lowH	0.28484	0.918453	0.540774	FALSE
V13	0.0778198	0.10026	2	0	45	17	0.0114282	-0.0195176	-0.000111787	0.00572752	0.0524507	0.000300453	0.00572829	0.00574713	3	lowH	0.28484	0.814695	0.592652	FALSE
V14	0.0778198	0.10026	2	0	45	20	0.00763348	-0.0249087	-9.5332e-05	0.00382726	0.0616352	0.000235933	0.00382789	0.996169	4	lowH	0.28484	0.918453	0.540774	FALSE
V15	0.0778198	0.10026	2	0	45	26	0.0152082	-0.0208335	-0.000158732	0.00761908	0.044137	0.000336324	0.00762001	0.00766284	5	lowH	0.28484	0.712218	0.643891	FALSE
V16	0.0778198	0.10026	2	0	45	35	0.00763348	0.0450166	0.000172484	0.00383157	0.0834357	0.000319713	0.00383185	0.996169	6	lowH	0.28484	0.870187	0.435094	FALSE
V17	0.0778198	0.10026	2	0	45	47	0.00760445	-0.0245308	-9.35293e-05	0.00381272	0.0616464	0.000235077	0.00381332	0.996183	7	lowH	0.28484	0.918573	0.540714	FALSE
V18	0.0778198	0.10026	2	0	45	95	0.00763348	-0.0249087	-9.5332e-05	0.00382726	0.0616352	0.000235933	0.00382789	0.996169	8	lowH	0.28484	0.918453	0.540774	FALSE
V19	0.0778198	0.10026	2	0	45	18	0.00956916	-0.0508511	-0.000243903	0.00479642	0.0608849	0.000292213	0.00479942	0.995192	9	lowH	0.28484	0.910328	0.544836	FALSE
V110	0.0778198	0.10026	2	0	45	41	0.0208745	0.042071	0.000440851	0.0104788	0.0843958	0.000884485	0.0104802	0.0105485	10	lowH	0.28484	0.861894	0.430947	FALSE
V111	0.0778198	0.10026	2	0	45	45	0.0251005	-0.00153211	-1.92813e-05	0.0125848	0.0606332	0.00076321	0.0125873	0.0127119	11	lowH	0.28484	0.907589	0.546205	FALSE
V112	0.0778198	0.10026	2	0	45	46	0.0124219	0.00171978	1.07045e-05	0.00622433	0.0473423	0.000294716	0.00622521	0.99375	12	lowH	0.28484	0.752736	0.623632	FALSE
V113	0.0778198	0.10026	2	0	45	51	0.00826432	-0.0331938	-0.000137531	0.00414329	0.0613804	0.000254387	0.00414443	0.995851	13	lowH	0.28484	0.9157	0.54215	FALSE
V114	0.0778198	0.10026	2	0	45	55	0.0164598	0.0370288	0.000305873	0.00826043	0.0791926	0.000654245	0.00826144	0.00829876	14	lowH	0.28484	0.907805	0.453902	FALSE
V115	0.0778198	0.10026	2	0	45	59	0.00829861	-0.0336416	-0.000139966	0.00416049	0.0613552	0.000255335	0.00416158	0.995833	15	lowH	0.28484	0.915427	0.542286	FALSE
V116	0.0778198	0.10026	2	0	45	60	0.00840321	-0.0247123	-0.000104157	0.00421478	0.0706896	0.000298031	0.00421605	0.995781	16	lowH	0.28484	0.988155	0.494077	FALSE
V117	0.0778198	0.10026	2	0	45	61	0.0206163	0.0123657	0.000127909	0.0103439	0.0753811	0.000779882	0.0103459	0.0104167	17	lowH	0.28484	0.942981	0.47149	FALSE
V118	0.0778198	0.10026	2	0	45	64	0.0123707	0.0519283	0.0003226	0.00621241	0.0928533	0.000576911	0.00621315	0.00622407	18	lowH	0.28484	0.79217	0.396085	FALSE
V119	0.0778198	0.10026	2	0	45	70	0.00826432	-0.0331938	-0.000137531	0.00414329	0.0613804	0.000254387	0.00414443	0.995851	19	lowH	0.28484	0.9157	0.54215	FALSE
V120	0.0778198	0.10026	2	0	45	72	0.00826432	-0.0331938	-0.000137531	0.00414329	0.0613804	0.000254387	0.00414443	0.995851	20	lowH	0.28484	0.9157	0.54215	FALSE
V121	0.0778198	0.10026	2	0	45	77	0.0125781	0.0660121	0.000417251	0.00632083	0.10635	0.000672305	0.00632162	0.00632911	21	lowH	0.28484	0.692397	0.346199	FALSE
V122	0.0778198	0.10026	2	0	45	81	0.0126311	0.0658018	0.000417674	0.00634746	0.106332	0.000675024	0.00634828	0.00635593	22	lowH	0.28484	0.692523	0.346261	FALSE
V123	0.0778198	0.10026	2	0	45	85	0.0208745	0.0203779	0.00021351	0.0104776	0.0834576	0.000874604	0.0104796	0.0105485	23	lowH	0.28484	0.869997	0.434999	FALSE
V124	0.0778198	0.10026	2	0	45	21	0.00760445	-0.0143228	-5.4633e-05	0.00381441	0.0709943	0.000270844	0.00381501	0.996183	24	lowH	0.28484	0.985156	0.492578	FALSE
V125	0.0778198	0.10026	2	0	45	33	0.0113848	0.0274083	0.000156503	0.00571007	0.067048	0.000382877	0.00571048	0.00572519	25	lowH	0.28484	0.975295	0.512353	FALSE
V126	0.0778198	0.10026	2	0	45	36	0.00760445	-0.0143228	-5.4633e-05	0.00381441	0.0709943	0.000270844	0.00381501	0.996183	26	lowH	0.28484	0.985156	0.492578	FALSE
V127	0.0778198	0.10026	2	0	45	39	0.0113848	0.0274083	0.000156503	0.00571007	0.067048	0.000382877	0.00571048	0.00572519	27	lowH	0.28484	0.975295	0.512353	FALSE
V128	0.0778198	0.10026	2	0	45	42	0.0113848	-0.019193	-0.000109512	0.0057058	0.0524698	0.000299421	0.00570655	0.00572519	28	lowH	0.28484	0.81492	0.59254	FALSE
V129	0.0778198	0.10026	2	0	45	51	0.00760445	-0.0143228	-5.4633e-05	0.00381441	0.0709943	0.000270844	0.00381501	0.996183	29	lowH	0.28484	0.985156	0.492578	FALSE
V130	0.0778198	0.10026	2	0	45	53	0.00760445	0.076786	0.000293496	0.00382226	0.112441	0.000429807	0.00382251	0.996183	30	lowH	0.28484	0.651585	0.325792	FALSE
V131	0.0778198	0.10026	2	0	45	58	0.00757565	-0.0241569	-9.17549e-05	0.00379829	0.0616591	0.000234235	0.00379887	0.996198	31	lowH	0.28484	0.91871	0.540645	FALSE
V132	0.0778198	0.10026	2	0	45	84	0.0150935	-0.0172394	-0.000130375	0.00756261	0.0469345	0.000354988	0.00756348	0.00760456	32	lowH	0.28484	0.747653	0.626173	FALSE
V133	0.0778198	0.10026	2	0	45	99	0.0113848	-0.00293941	-1.67621e-05	0.00570253	0.0391993	0.000223552	0.00570296	0.00572519	33	lowH	0.28516	0.647208	0.676396	FALSE
V134	0.0778198	0.10026	2	0	45	9	0.027392	0.102781	0.0014186	0.0138021	0.151294	0.00208904	0.0138078	0.986111	34	lowH	0.28484	0.442253	0.221126	FALSE
V135	0.0778198	0.10026	2	0	45	40	0.136929	0.50776	0.0356413	0.0701932	0.523812	0.036769	0.0701951	0.07393	35	goodH	0.150843	0.0107657	0.00538285	FALSE
V136	0.0778198	0.10026	2	0	45	42	0.197195	0.623559	0.0633898	0.101658	0.64023	0.0650864	0.101661	0.889105	36	goodH	0.0893843	0.00337095	0.00168548	FALSE
V137	0.0778198	0.10026	2	0	45	57	0.00775182	-0.0264411	-0.000102766	0.0038866	0.0615653	0.000239315	0.00388718	0.996109	37	lowH	0.28484	0.917698	0.541151	FALSE
V138	0.0778198	0.10026	2	0	45	60	0.0193405	-0.0159412	-0.00015447	0.00968999	0.0454879	0.000440825	0.00969104	0.00976562	38	lowH	0.28484	0.729453	0.635273	FALSE
V139	0.0778198	0.10026	2	0	45	66	0.0230738	0.00168656	1.95094e-05	0.0115676	0.0584411	0.000676088	0.0115687	0.0116732	39	lowH	0.28484	0.883441	0.558279	FALSE
V140	0.0778198	0.10026	2	0	45	67	0.00775182	-0.0103686	-4.0248e-05	0.00388171	0.033289	0.000129227	0.00388199	0.996109	40	lowH	0.289516	0.565063	0.717468	FALSE
V141	0.0778198	0.10026	2	0	45	69	0.00775182	0.0162946	6.33239e-05	0.0038862	0.0577139	0.000224303	0.00388647	0.996109	41	lowH	0.28484	0.875313	0.562343	FALSE
V142	0.0778198	0.10026	2	0	45	75	0.0154431	-0.0166699	-0.000129	0.00773851	0.0489445	0.0003788	0.00773937	0.0077821	42	lowH	0.28484	0.772511	0.613745	FALSE
V143	0.0778198	0.10026	2	0	45	76	0.00775182	0.0204989	7.96774e-05	0.0038869	0.0615653	0.000239315	0.00388718	0.996109	43	lowH	0.28484	0.917698	0.541151	FALSE
V144	0.0778198	0.10026	2	0	45	108	0.0120236	0.0304262	0.000183527	0.00603187	0.0720344	0.000434537	0.00603235	0.00604839	44	lowH	0.28484	0.974988	0.487494	FALSE
V145	0.0778198	0.10026	2	0	45	111	0.0207017	0.00323571	3.35951e-05	0.0103826	0.0673009	0.000698859	0.0103841	0.0104603	45	lowH	0.28484	0.977875	0.511062	FALSE
V146	0.0778198	0.10026	2	0	45	9	0.0129865	-0.0869983	-0.000565907	0.0065048	0.0642196	0.000418639	0.00651886	0.00653595	46	lowH	0.28484	0.945975	0.527012	FALSE
V147	0.0778198	0.10026	2	0	45	15	0.0140508	0.0142379	0.000100329	0.00704659	0.0646998	0.000456042	0.00704858	0.00707547	47	lowH	0.28484	0.951012	0.524494	FALSE
V148	0.0778198	0.10026	2	0	45	18	0.00877176	0.013989	6.15283e-05	0.00439832	0.0611956	0.00026921	0.00439917	0.995595	48	lowH	0.28484	0.9137	0.54315	FALSE
V149	0.0778198	0.10026	2	0	45	24	0.020038	0.00210455	2.11472e-05	0.0100483	0.0642084	0.000645282	0.0100498	0.0101215	49	lowH	0.28484	0.945857	0.527071	FALSE
V150	0.0778198	0.10026	2	0	45	25	0.00806438	0.0185235	7.49022e-05	0.00404364	0.0614489	0.000248503	0.00404405	0.995951	50	lowH	0.28484	0.916441	0.541779	FALSE
V151	0.0778198	0.10026	2	0	45	57	0.00775182	-0.00117645	-4.56844e-06	0.00388325	0.041716	0.000162007	0.00388356	0.00389105	51	lowH	0.28484	0.680743	0.659628	FALSE
V152	0.0778198	0.10026	2	0	45	60	0.0154431	-0.0179802	-0.000139132	0.00773805	0.0477554	0.000369579	0.00773899	0.0077821	52	lowH	0.28484	0.757865	0.621067	FALSE
V153	0.0778198	0.10026	2	0	45	69	0.00775182	-0.00117645	-4.56844e-06	0.00388325	0.041716	0.000162007	0.00388356	0.00389105	53	lowH	0.28484	0.680743	0.659628	FALSE
V154	0.0778198	0.10026	2	0	45	75	0.00388348	-0.00810611	-1.57651e-05	0.00194484	0.0354521	6.89542e-05	0.001945	0.998054	54	lowH	0.286888	0.595691	0.702155	FALSE
V155	0.0778198	0.10026	2	0	45	93	0.18869	0.587434	0.0570565	0.0971284	0.60735	0.0589931	0.097132	0.894531	55	goodH	0.107184	0.00467928	0.00233964	FALSE
V156	0.0778198	0.10026	2	0	45	99	0.0158093	-0.0185973	-0.000147325	0.00792185	0.0487775	0.000386463	0.00792298	0.00796813	56	lowH	0.28484	0.770464	0.614768	FALSE
V157	0.0778198	0.10026	2	0	45	108	0.00858353	-0.0374377	-0.000161101	0.00430318	0.061242	0.00026362	0.00430457	0.00431034	57	lowH	0.28484	0.914202	0.542899	FALSE
V158	0.0778198	0.10026	2	0	45	15	0.00766272	-0.0252857	-9.71458e-05	0.00384193	0.061615	0.000236757	0.00384253	0.996154	58	lowH	0.28484	0.918234	0.540883	FALSE
V159	0.0778198	0.10026	2	0	45	21	0.0114719	-0.0251533	-0.000144583	0.00574809	0.0475598	0.000273414	0.00574884	0.00576923	59	lowH	0.28484	0.755439	0.62228	FALSE
V160	0.0778198	0.10026	2	0	45	22	0.0114719	-0.0251533	-0.000144583	0.00574809	0.0475598	0.000273414	0.00574884	0.00576923	60	lowH	0.28484	0.755439	0.62228	FALSE
V161	0.0778198	0.10026	2	0	45	31	0.00766272	-0.0252857	-9.71458e-05	0.00384193	0.061615	0.000236757	0.00384253	0.996154	61	lowH	0.28484	0.918234	0.540883	FALSE
V162	0.0778198	0.10026	2	0	45	63	0.0228107	-0.0253124	-0.000289305	0.0114294	0.0473312	0.000541036	0.0114308	0.0115385	62	lowH	0.28484	0.7526	0.6237	FALSE
V163	0.0778198	0.10026	2	0	45	69	0.0152663	-0.0221343	-0.000169279	0.00764782	0.0431888	0.000330339	0.00764871	0.00769231	63	lowH	0.28484	0.699981	0.65001	FALSE
V164	0.0778198	0.10026	2	0	45	70	0.00766272	-0.0252857	-9.71458e-05	0.00384193	0.061615	0.000236757	0.00384253	0.996154	64	lowH	0.28484	0.918234	0.540883	FALSE
V165	0.0778198	0.10026	2	0	45	96	0.00766272	-0.0252857	-9.71458e-05	0.00384193	0.061615	0.000236757	0.00384253	0.996154	65	lowH	0.28484	0.918234	0.540883	FALSE
V166	0.0778198	0.10026	2	0	45	97	0.0153248	-0.0224425	-0.000172293	0.0076771	0.0431597	0.000331381	0.00767801	0.00772201	66	lowH	0.28484	0.699604	0.650198	FALSE
V167	0.0778198	0.10026	2	0	45	103	0.214373	0.590018	0.0651122	0.110356	0.609268	0.0672389	0.11036	0.122093	67	goodH	0.107095	0.00459064	0.00229532	FALSE
V168	0.0778198	0.10026	2	0	45	111	0.00784302	-0.0276313	-0.000108654	0.00393229	0.0615249	0.000241972	0.00393292	0.996063	68	lowH	0.28484	0.917262	0.541369	FALSE
V169	0.0778198	0.10026	2	0	45	17	0.0304938	-0.0142958	-0.000218586	0.0152902	0.063547	0.000971891	0.015294	0.0154867	69	lowH	0.28484	0.938881	0.53056	FALSE
V170	0.0778198	0.10026	2	0	45	23	0.0203644	-0.0112916	-0.000115247	0.0102065	0.0530297	0.000541329	0.010208	0.0102881	70	lowH	0.28484	0.821521	0.58924	FALSE
V171	0.0778198	0.10026	2	0	45	29	0.0388952	-0.00537449	-0.000104785	0.0194968	0.0558608	0.00108924	0.0194992	0.0198413	71	lowH	0.28484	0.854333	0.572833	FALSE
V172	0.0778198	0.10026	2	0	45	32	0.0116955	0.0365148	0.000214288	0.00586852	0.076471	0.000448807	0.00586897	0.994118	72	lowH	0.28484	0.932785	0.466392	FALSE
V173	0.0778198	0.10026	2	0	45	54	0.0229854	-0.0150839	-0.000173688	0.0115148	0.0428722	0.000493717	0.011516	0.0116279	73	lowH	0.28484	0.69587	0.652065	FALSE
V174	0.0778198	0.10026	2	0	45	59	0.0115603	-0.0205033	-0.00011879	0.00579371	0.0523813	0.000303522	0.00579448	0.00581395	74	lowH	0.28484	0.813875	0.593063	FALSE
V175	0.0778198	0.10026	2	0	45	69	0.0229854	-0.0150839	-0.000173688	0.0115148	0.0428722	0.000493717	0.011516	0.0116279	75	lowH	0.28484	0.69587	0.652065	FALSE
V176	0.0778198	0.10026	2	0	45	77	0.011605	-0.0193908	-0.000112786	0.00581646	0.0536926	0.000312346	0.0058173	0.994163	76	lowH	0.28484	0.829286	0.585357	FALSE
V177	0.0778198	0.10026	2	0	45	83	0.00772189	-0.0260556	-0.000100876	0.00387158	0.0615882	0.000238482	0.0038722	0.996124	77	lowH	0.28484	0.917945	0.541028	FALSE
V178	0.0778198	0.10026	2	0	45	89	0.0229854	-0.0150839	-0.000173688	0.0115148	0.0428722	0.000493717	0.011516	0.0116279	78	lowH	0.28484	0.69587	0.652065	FALSE
V179	0.0778198	0.10026	2	0	45	95	0.0310001	-0.0184533	-0.000286496	0.0155255	0.0369202	0.000573266	0.0155272	0.015748	79	lowH	0.286888	0.616104	0.691948	FALSE
V180	0.0778198	0.10026	2	0	45	105	0.0326441	0.0177712	0.000291037	0.0163768	0.0728642	0.00119344	0.016379	0.0165975	80	lowH	0.28484	0.966953	0.483476	FALSE
V181	0.0778198	0.10026	2	0	45	107	0.0256367	0.0278956	0.000359042	0.012871	0.0885831	0.00114032	0.0128729	0.012987	81	lowH	0.28484	0.826639	0.413319	FALSE
V182	0.0778198	0.10026	2	0	45	38	0.00766272	-0.0252881	-9.71548e-05	0.00384192	0.0616204	0.000236779	0.00384255	0.996154	82	lowH	0.28484	0.918292	0.540854	FALSE
V183	0.0778198	0.10026	2	0	45	40	0.0227243	-0.0215605	-0.000245526	0.0113878	0.0504867	0.000575004	0.0113892	0.0114943	83	lowH	0.28484	0.791247	0.604376	FALSE
V184	0.0778198	0.10026	2	0	45	47	0.0152082	-0.0167499	-0.000127642	0.00762045	0.0478697	0.00036483	0.0076213	0.00766284	84	lowH	0.28484	0.759281	0.620359	FALSE
V185	0.0778198	0.10026	2	0	45	53	0.00760445	-0.014321	-5.46263e-05	0.00381442	0.0709863	0.000270811	0.00381498	0.996183	85	lowH	0.28484	0.985235	0.492617	FALSE
V186	0.0778198	0.10026	2	0	45	64	0.00760445	-0.014321	-5.46263e-05	0.00381442	0.0709863	0.000270811	0.00381498	0.996183	86	lowH	0.28484	0.985235	0.492617	FALSE
V187	0.0778198	0.10026	2	0	45	67	0.0189019	0.00267512	2.53529e-05	0.00947728	0.0611508	0.000579601	0.00947822	0.00954198	87	lowH	0.28484	0.913215	0.543393	FALSE
V188	0.0778198	0.10026	2	0	45	88	0.0189736	0.00239195	2.27552e-05	0.00951322	0.061116	0.000581469	0.00951419	0.00957854	88	lowH	0.28484	0.912837	0.543582	FALSE
V189	0.0778198	0.10026	2	0	45	89	0.0189736	0.00239195	2.27552e-05	0.00951322	0.061116	0.000581469	0.00951419	0.00957854	89	lowH	0.28484	0.912837	0.543582	FALSE
V190	0.0778198	0.10026	2	0	45	99	0.00763348	-0.0249047	-9.53173e-05	0.00382728	0.0616263	0.000235896	0.00382785	0.996169	90	lowH	0.28484	0.918356	0.540822	FALSE
V191	0.0778198	0.10026	2	0	45	13	0.00760445	-0.0245278	-9.35178e-05	0.00381273	0.0616393	0.000235049	0.00381329	0.996183	91	lowH	0.28484	0.918496	0.540752	FALSE
V192	0.0778198	0.10026	2	0	45	19	0.00760445	-0.0245278	-9.35178e-05	0.00381273	0.0616393	0.000235049	0.00381329	0.996183	92	lowH	0.28484	0.918496	0.540752	FALSE
V193	0.0778198	0.10026	2	0	45	25	0.00760445	-0.0245278	-9.35178e-05	0.00381273	0.0616393	0.000235049	0.00381329	0.00381679	93	lowH	0.28484	0.918496	0.540752	FALSE
V194	0.0778198	0.10026	2	0	45	31	0.00760445	-0.0245278	-9.35178e-05	0.00381273	0.0616393	0.000235049	0.00381329	0.00381679	94	lowH	0.28484	0.918496	0.540752	FALSE
V195	0.0778198	0.10026	2	0	45	41	0.00760445	-0.0245278	-9.35178e-05	0.00381273	0.0616393	0.000235049	0.00381329	0.00381679	95	lowH	0.28484	0.918496	0.540752	FALSE
V196	0.0778198	0.10026	2	0	45	43	0.00760445	-0.0245278	-9.35178e-05	0.00381273	0.0616393	0.000235049	0.00381329	0.00381679	96	lowH	0.28484	0.918496	0.540752	FALSE
V197	0.0778198	0.10026	2	0	45	58	0.00760445	-0.0245278	-9.35178e-05	0.00381273	0.0616393	0.000235049	0.00381329	0.996183	97	lowH	0.28484	0.918496	0.540752	FALSE
V198	0.0778198	0.10026	2	0	45	101	0.00766272	-0.0252857	-9.71458e-05	0.00384193	0.061615	0.000236757	0.00384253	0.996154	98	lowH	0.28484	0.918234	0.540883	FALSE
V199	0.0778198	0.10026	2	0	45	103	0.0190459	-0.0228963	-0.000218579	0.00954648	0.0552658	0.000527667	0.00954781	0.00961538	99	lowH	0.28484	0.847513	0.576244	FALSE
V1100	0.0778198	0.10026	2	0	45	110	0.0153248	0.00548303	4.21449e-05	0.00768643	0.0687358	0.000528396	0.00768734	0.00772201	100	lowH	0.28484	0.992401	0.5038	FALSE
V1101	0.0778198	0.10026	2	0	45	32	0.0125781	-0.0342511	-0.00021645	0.0063195	0.110436	0.000698429	0.00632431	0.00632911	101	lowH	0.28484	0.664749	0.332374	FALSE
V1102	0.0778198	0.10026	2	0	45	40	0.0102561	-0.0355667	-0.000183041	0.00514642	0.0823668	0.000424124	0.00514921	0.00515464	102	lowH	0.28484	0.879514	0.439757	FALSE
V1103	0.0778198	0.10026	2	0	45	66	0.211349	-0.0272639	-0.00288402	0.105781	0.0250277	0.00264809	0.105806	0.120098	103	goodH	0.308371	0.441819	0.77909	FALSE
V1104	0.0778198	0.10026	2	0	45	79	0.0139853	-0.0325811	-0.00022839	0.00700989	0.0571101	0.000400478	0.00701237	0.00704225	104	lowH	0.28484	0.86852	0.56574	FALSE
V1105	0.0778198	0.10026	2	0	45	83	0.0139853	-0.0325811	-0.00022839	0.00700989	0.0571101	0.000400478	0.00701237	0.00704225	105	lowH	0.28484	0.86852	0.56574	FALSE
V1106	0.0778198	0.10026	2	0	45	29	0.0266618	-0.00258664	-3.45636e-05	0.0133624	0.0519779	0.000694607	0.0133635	0.0135135	106	lowH	0.28484	0.809092	0.595454	FALSE
V1107	0.0778198	0.10026	2	0	45	47	0.0731542	0.438143	0.0163773	0.0373789	0.455377	0.017022	0.0373801	0.961977	107	lowH	0.211479	0.0213049	0.0106524	FALSE
V1108	0.0778198	0.10026	2	0	45	48	0.0150935	-0.0172394	-0.000130375	0.00756261	0.0469345	0.000354988	0.00756348	0.00760456	108	lowH	0.28484	0.747653	0.626173	FALSE
V1109	0.0778198	0.10026	2	0	45	78	0.00757565	-0.00218039	-8.27387e-06	0.00379466	0.0398158	0.000151099	0.00379495	0.00380228	109	lowH	0.28484	0.655501	0.672249	FALSE
V1110	0.0778198	0.10026	2	0	45	83	0.00757565	0.045361	0.000172487	0.00380253	0.0834573	0.000317371	0.0038028	0.996198	110	lowH	0.28484	0.87	0.435	FALSE
V1111	0.0778198	0.10026	2	0	45	84	0.0189019	-0.017363	-0.000164411	0.00946902	0.0427847	0.000405174	0.00947006	0.00954198	111	lowH	0.28484	0.694731	0.652634	FALSE
V1112	0.0778198	0.10026	2	0	45	90	0.00382408	-0.00734553	-1.40674e-05	0.0019151	0.0354824	6.79575e-05	0.00191525	0.998084	112	lowH	0.286888	0.596115	0.701943	FALSE
V1113	0.0778198	0.10026	2	0	45	110	0.0194913	0.0122709	0.000119981	0.00977772	0.0717729	0.000701856	0.00977885	0.990157	113	lowH	0.28484	0.977535	0.488768	FALSE
V1114	0.0778198	0.10026	2	0	45	19	0.0178557	0.146615	0.00132054	0.00900686	0.181729	0.00163702	0.00900803	0.990991	114	lowH	0.28484	0.326464	0.163232	FALSE
V1115	0.0778198	0.10026	2	0	45	40	0.00854685	-0.0369574	-0.000158354	0.00428477	0.0612719	0.000262625	0.00428623	0.00429185	115	lowH	0.28484	0.914526	0.542737	FALSE
V1116	0.0778198	0.10026	2	0	45	44	0.0127383	-0.0279838	-0.000178647	0.00638394	0.0531935	0.000339679	0.00638572	0.00641026	116	lowH	0.28484	0.823445	0.588278	FALSE
V1117	0.0778198	0.10026	2	0	45	51	0.00851048	-0.0364726	-0.000155612	0.00426656	0.061288	0.000261577	0.00426799	0.995726	117	lowH	0.28484	0.914701	0.54265	FALSE
V1118	0.0778198	0.10026	2	0	45	52	0.0127383	-0.0279838	-0.000178647	0.00638394	0.0531935	0.000339679	0.00638572	0.00641026	118	lowH	0.28484	0.823445	0.588278	FALSE
V1119	0.0778198	0.10026	2	0	45	57	0.00428264	-0.013296	-2.85152e-05	0.00214465	0.035304	7.57274e-05	0.00214501	0.997854	119	lowH	0.286946	0.593615	0.703193	FALSE
V1120	0.0778198	0.10026	2	0	45	59	0.0169479	-0.0219414	-0.000186345	0.00849284	0.0507208	0.00043087	0.00849495	0.00854701	120	lowH	0.28484	0.794066	0.602967	FALSE
V1121	0.0778198	0.10026	2	0	45	62	0.00851048	0.0017972	7.66449e-06	0.00426468	0.0486924	0.00020769	0.00426536	0.0042735	121	lowH	0.28484	0.76942	0.61529	FALSE
V1122	0.0778198	0.10026	2	0	45	63	0.0127383	-0.0240735	-0.000153711	0.00638505	0.0567368	0.000362368	0.00638682	0.99359	122	lowH	0.28484	0.864299	0.567851	FALSE
V1123	0.0778198	0.10026	2	0	45	66	0.021229	-0.0208956	-0.000222254	0.0106364	0.0471556	0.000501688	0.010639	0.0107296	123	lowH	0.28484	0.750412	0.624794	FALSE
V1124	0.0778198	0.10026	2	0	45	78	0.00851048	-0.0364726	-0.000155612	0.00426656	0.061288	0.000261577	0.00426799	0.995726	124	lowH	0.28484	0.914701	0.54265	FALSE
V1125	0.0778198	0.10026	2	0	45	86	0.00851048	0.0017972	7.66449e-06	0.00426468	0.0486924	0.00020769	0.00426536	0.0042735	125	lowH	0.28484	0.76942	0.61529	FALSE
V1126	0.0778198	0.10026	2	0	45	95	0.0218792	-0.022299	-0.000244451	0.0109625	0.0480124	0.00052648	0.0109655	0.0110619	126	lowH	0.28484	0.761046	0.619477	FALSE
V1127	0.0778198	0.10026	2	0	45	19	0.00760445	-0.0245308	-9.35293e-05	0.00381272	0.0616464	0.000235077	0.00381332	0.996183	127	lowH	0.28484	0.918573	0.540714	FALSE
V1128	0.0778198	0.10026	2	0	45	36	0.00757565	-0.0241569	-9.17549e-05	0.00379829	0.0616591	0.000234235	0.00379887	0.00380228	128	lowH	0.28484	0.91871	0.540645	FALSE
V1129	0.0778198	0.10026	2	0	45	47	0.0113418	-0.0109179	-6.20815e-05	0.00568621	0.0597814	0.000339973	0.00568693	0.00570342	129	lowH	0.28484	0.898269	0.550866	FALSE
V1130	0.0778198	0.10026	2	0	45	54	0.0113418	-0.0109179	-6.20815e-05	0.00568621	0.0597814	0.000339973	0.00568693	0.00570342	130	lowH	0.28484	0.898269	0.550866	FALSE
V1131	0.0778198	0.10026	2	0	45	94	0.0294671	0.00393674	5.82071e-05	0.0147856	0.0774071	0.00114476	0.0147889	0.0149573	131	lowH	0.28484	0.924117	0.462058	FALSE
V1132	0.0778198	0.10026	2	0	45	97	0.00896843	0.0344898	0.000155247	0.00450125	0.0807428	0.000363505	0.00450202	0.0045045	132	lowH	0.28484	0.893877	0.446938	FALSE
V1133	0.0778198	0.10026	2	0	45	100	0.00925906	-0.0465437	-0.000216032	0.00464148	0.0609469	0.000283005	0.00464347	0.995349	133	lowH	0.28484	0.911001	0.544499	FALSE
V1134	0.0778198	0.10026	2	0	45	35	0.0287413	-0.022661	-0.000326396	0.0144034	0.0513631	0.000739936	0.014406	0.0145833	134	lowH	0.28484	0.801767	0.599116	FALSE
V1135	0.0778198	0.10026	2	0	45	38	0.0124219	0.00906704	5.64543e-05	0.00622632	0.0539968	0.000336238	0.00622699	0.00625	135	lowH	0.28484	0.832834	0.583583	FALSE
V1136	0.0778198	0.10026	2	0	45	41	0.00833319	-0.0340894	-0.000142421	0.00417786	0.0613232	0.000256261	0.00417885	0.995816	136	lowH	0.28484	0.915081	0.54246	FALSE
V1137	0.0778198	0.10026	2	0	45	47	0.228047	0.602195	0.0707665	0.117514	0.623241	0.0732435	0.11752	0.13125	137	goodH	0.0984014	0.00399343	0.00199672	FALSE
V1138	0.0778198	0.10026	2	0	45	54	0.0206163	-0.0133713	-0.000138155	0.0103322	0.0519446	0.000536785	0.0103338	0.0104167	138	lowH	0.28484	0.808697	0.595651	FALSE
V1139	0.0778198	0.10026	2	0	45	64	0.00809703	-0.011643	-4.72088e-05	0.00405469	0.0340862	0.000138222	0.00405506	0.995935	139	lowH	0.28787	0.576429	0.711786	FALSE
V1140	0.0778198	0.10026	2	0	45	67	0.00812995	-0.0265915	-0.000108412	0.00407694	0.0657497	0.000268103	0.00407763	0.995918	140	lowH	0.28484	0.961939	0.519031	FALSE
V1141	0.0778198	0.10026	2	0	45	74	0.0201999	-0.00281905	-2.85265e-05	0.0101192	0.0420339	0.000425385	0.01012	0.0102041	141	lowH	0.28484	0.68492	0.65754	FALSE
V1142	0.0778198	0.10026	2	0	45	87	0.00816313	-0.0215412	-8.82017e-05	0.00409455	0.0707125	0.000289582	0.0040952	0.995902	142	lowH	0.28484	0.987929	0.493964	FALSE
V1143	0.0778198	0.10026	2	0	45	88	0.0242878	-0.012042	-0.000146559	0.0121707	0.0489458	0.000595767	0.012172	0.0122951	143	lowH	0.28484	0.772526	0.613737	FALSE
V1144	0.0778198	0.10026	2	0	45	98	0.00851048	-0.0261075	-0.000111443	0.00426861	0.0706033	0.000301456	0.00426971	0.995726	144	lowH	0.28484	0.989005	0.494503	FALSE
V1145	0.0778198	0.10026	2	0	45	105	0.0152082	-0.0218279	-0.000166302	0.00761877	0.0432163	0.000329292	0.00761963	0.00766284	145	lowH	0.28484	0.700337	0.649831	FALSE
V1146	0.0778198	0.10026	2	0	45	111	0.00763348	-0.0249047	-9.53173e-05	0.00382728	0.0616263	0.000235896	0.00382785	0.996169	146	lowH	0.28484	0.918356	0.540822	FALSE
V1147	0.0778198	0.10026	2	0	45	24	0.00823031	0.0414345	0.000171176	0.00413123	0.0832209	0.000343846	0.00413172	0.995868	147	lowH	0.28484	0.872053	0.436027	FALSE
V1148	0.0778198	0.10026	2	0	45	25	0.0122195	-0.0240262	-0.000147141	0.00612417	0.053423	0.000327242	0.00612549	0.00614754	148	lowH	0.28484	0.826134	0.586933	FALSE
V1149	0.0778198	0.10026	2	0	45	31	0.00391388	-0.00849762	-1.66558e-05	0.00196006	0.0354423	6.94752e-05	0.00196023	0.998039	149	lowH	0.286888	0.595554	0.702223	FALSE
V1150	0.0778198	0.10026	2	0	45	51	0.00763348	-0.0249047	-9.53173e-05	0.00382728	0.0616263	0.000235896	0.00382785	0.996169	150	lowH	0.28484	0.918356	0.540822	FALSE
V1151	0.0778198	0.10026	2	0	45	67	0.0152082	-0.0118553	-9.03621e-05	0.00762207	0.052355	0.000399098	0.00762292	0.00766284	151	lowH	0.28484	0.813564	0.593218	FALSE
V1152	0.0778198	0.10026	2	0	45	70	0.0264603	-0.00552172	-7.32554e-05	0.0132668	0.0610859	0.000810507	0.0132683	0.01341	152	lowH	0.28484	0.91251	0.543745	FALSE
V1153	0.0778198	0.10026	2	0	45	78	0.0189736	0.147897	0.00141483	0.00956633	0.177565	0.00169873	0.00956682	0.990421	153	lowH	0.28484	0.340311	0.170155	FALSE
V1154	0.0778198	0.10026	2	0	45	99	0.00769219	-0.0256682	-9.89945e-05	0.0038567	0.0615999	0.000237609	0.0038573	0.003861	154	lowH	0.28484	0.918071	0.540965	FALSE
V1155	0.0778198	0.10026	2	0	45	103	0.0191921	0.0025742	2.47719e-05	0.00962313	0.0619691	0.000596402	0.00962418	0.00968992	155	lowH	0.28484	0.922048	0.538976	FALSE
V1156	0.0778198	0.10026	2	0	45	110	0.00775182	-0.0264454	-0.000102782	0.00388658	0.0615745	0.000239353	0.00388721	0.996109	156	lowH	0.28484	0.917797	0.541101	FALSE
V1157	0.0778198	0.10026	2	0	45	111	0.0193405	0.00547623	5.31139e-05	0.009699	0.0650891	0.00063137	0.00970008	0.00976562	157	lowH	0.28484	0.955077	0.522462	FALSE
V1158	0.0778198	0.10026	2	0	45	20	0.0159352	0.0869328	0.000696725	0.00801453	0.123427	0.000989319	0.0080154	0.991968	158	lowH	0.28484	0.583959	0.291979	FALSE
V1159	0.0778198	0.10026	2	0	45	29	0.00769219	-0.0154497	-5.96115e-05	0.00385841	0.0709499	0.000273797	0.00385901	0.996139	159	lowH	0.28484	0.985592	0.492796	FALSE
V1160	0.0778198	0.10026	2	0	45	37	0.0665874	0.112287	0.00376547	0.0335343	0.153472	0.00514698	0.0335369	0.0344828	160	lowH	0.28484	0.43275	0.216375	FALSE
V1161	0.0778198	0.10026	2	0	45	40	0.00763348	-0.0249087	-9.5332e-05	0.00382726	0.0616352	0.000235933	0.00382789	0.996169	161	lowH	0.28484	0.918453	0.540774	FALSE
V1162	0.0778198	0.10026	2	0	45	46	0.0189736	0.00152142	1.44731e-05	0.00951286	0.0603266	0.000573942	0.00951392	0.00957854	162	lowH	0.28484	0.904243	0.547878	FALSE
V1163	0.0778198	0.10026	2	0	45	48	0.0152082	-0.0178406	-0.000135947	0.00762007	0.0468796	0.000357269	0.007621	0.00766284	163	lowH	0.28484	0.746968	0.626516	FALSE
V1164	0.0778198	0.10026	2	0	45	70	0.0152082	-0.0178406	-0.000135947	0.00762007	0.0468796	0.000357269	0.007621	0.992337	164	lowH	0.28484	0.746968	0.626516	FALSE
V1165	0.0778198	0.10026	2	0	45	72	0.00763348	-0.0249087	-9.5332e-05	0.00382726	0.0616352	0.000235933	0.00382789	0.996169	165	lowH	0.28484	0.918453	0.540774	FALSE
V1166	0.0778198	0.10026	2	0	45	63	0.019266	-0.0147648	-0.000142525	0.00965305	0.0463234	0.000447209	0.00965406	0.00972763	166	lowH	0.28484	0.739997	0.630001	FALSE
V1167	0.0778198	0.10026	2	0	45	91	0.0193405	-0.014019	-0.000135855	0.00969079	0.0472466	0.000457907	0.00969185	0.00976562	167	lowH	0.28484	0.751546	0.624227	FALSE
V1168	0.0778198	0.10026	2	0	45	57	0.0129027	-0.0253121	-0.000163705	0.00646746	0.0566297	0.000366339	0.00646903	0.00649351	168	lowH	0.28484	0.863085	0.568458	FALSE
V1169	0.0778198	0.10026	2	0	45	76	0.0127926	-0.0244678	-0.000156897	0.00641238	0.0566698	0.000363467	0.00641378	0.00643777	169	lowH	0.28484	0.86354	0.56823	FALSE
V1170	0.0778198	0.10026	2	0	45	79	0.00854685	-0.00666814	-2.85486e-05	0.00428134	0.0411793	0.000176325	0.00428189	0.00429185	170	lowH	0.28484	0.673662	0.663169	FALSE
V1171	0.0778198	0.10026	2	0	45	101	0.00877176	-0.039953	-0.000175693	0.00439748	0.0611534	0.000269012	0.00439897	0.995595	171	lowH	0.28484	0.913243	0.543379	FALSE
V1172	0.0778198	0.10026	2	0	45	105	0.35484	0.403094	0.073051	0.181226	0.433374	0.0785466	0.181244	0.769406	172	goodH	0.231386	0.0265331	0.0132666	FALSE
V1173	0.0778198	0.10026	2	0	45	16	0.496364	0.00290676	0.000721718	0.24829	0.00940515	0.00233523	0.248293	0.542636	173	goodH	0.352939	0.179084	0.910458	FALSE
V1174	0.0778198	0.10026	2	0	45	17	0.497288	0.000275232	6.84539e-05	0.248714	0.00613406	0.00152564	0.248716	0.536822	174	goodH	0.362572	0.118695	0.940652	FALSE
V1175	0.0778198	0.10026	2	0	45	18	0.499519	0.001092	0.0002728	0.249816	0.00491238	0.0012272	0.249818	0.484496	175	goodH	0.36532	0.0956309	0.952185	FALSE
V1176	0.0778198	0.10026	2	0	45	24	0.49964	0.000782237	0.000195445	0.249854	0.00293296	0.000732813	0.249855	0.48659	176	goodH	0.36532	0.0576596	0.97117	FALSE
V1177	0.0778198	0.10026	2	0	45	37	0.499934	0.000560242	0.000140056	0.249991	0.0021155	0.000528859	0.249992	0.494275	177	goodH	0.36532	0.0417583	0.979121	FALSE
V1178	0.0778198	0.10026	2	0	45	46	0.0943127	0.419907	0.0202089	0.048127	0.42867	0.0206309	0.0481277	0.950382	178	lowH	0.234759	0.0278078	0.0139039	FALSE
V1179	0.0778198	0.10026	2	0	45	54	0.499935	0.000565047	0.000141257	0.249992	0.00210793	0.000526965	0.249992	0.494297	179	goodH	0.36532	0.0416103	0.979195	FALSE
V1180	0.0778198	0.10026	2	0	45	58	0.0188307	-0.00583009	-5.49821e-05	0.00943075	0.0362184	0.000341591	0.00943142	0.0095057	180	lowH	0.286888	0.606384	0.696808	FALSE
V1181	0.0778198	0.10026	2	0	45	73	0.499646	0.000709135	0.000177181	0.249855	0.00283265	0.000707756	0.249856	0.513308	181	goodH	0.36532	0.0557154	0.972142	FALSE
V1182	0.0778198	0.10026	2	0	45	75	0.0225535	0.0257117	0.000290816	0.0113106	0.0650921	0.000736281	0.0113114	0.988593	182	lowH	0.28484	0.955108	0.522446	FALSE
V1183	0.0778198	0.10026	2	0	45	79	0.499819	0.000322377	8.05719e-05	0.249931	0.00186563	0.00046628	0.249932	0.509506	183	goodH	0.36532	0.0368718	0.981564	FALSE
V1184	0.0778198	0.10026	2	0	45	87	0.499819	0.000322377	8.05719e-05	0.249931	0.00186563	0.00046628	0.249932	0.509506	184	goodH	0.36532	0.0368718	0.981564	FALSE
V1185	0.0778198	0.10026	2	0	45	90	0.499934	-6.70462e-05	-1.676e-05	0.249977	0.000894179	0.000223525	0.249978	0.494275	185	goodH	0.36532	0.0177579	0.991121	FALSE
V1186	0.0778198	0.10026	2	0	45	92	0.499883	-0.000252331	-6.30711e-05	0.249953	0.00103761	0.000259356	0.249954	0.507634	186	goodH	0.36532	0.0205917	0.989704	FALSE
V1187	0.0778198	0.10026	2	0	45	97	0.0668343	0.00838983	0.000280989	0.0334916	0.0486364	0.00162903	0.033494	0.0346154	187	lowH	0.28484	0.768732	0.615634	FALSE
V1188	0.0778198	0.10026	2	0	45	98	0.49997	-0.000133832	-3.34569e-05	0.249991	0.000526576	0.00013164	0.249991	0.503846	188	goodH	0.36532	0.0104767	0.994762	FALSE
V1189	0.0778198	0.10026	2	0	45	103	0.019266	-0.0131629	-0.000127071	0.00965372	0.0477859	0.000461358	0.0096547	0.00972763	189	lowH	0.28484	0.758243	0.620878	FALSE
V1190	0.0778198	0.10026	2	0	45	111	0.246172	0.0155559	0.00191935	0.123384	0.0524845	0.00647636	0.123396	0.85625	190	goodH	0.28484	0.815095	0.592452	FALSE
V1191	0.0778198	0.10026	2	0	45	21	0.00930212	-0.00327279	-1.52912e-05	0.00467221	0.10026	0.000468642	0.00467425	0.995327	191	lowH	0.28484	0.735755	0.367878	FALSE
V1192	0.0778198	0.10026	2	0	45	30	0.00917412	-0.0405142	-0.000186364	0.00459996	0.0653558	0.000300756	0.00460183	0.995392	192	lowH	0.28484	0.957852	0.521074	FALSE
V1193	0.0778198	0.10026	2	0	45	36	0.0253123	-0.0279878	-0.0003554	0.0126984	0.0771684	0.000980516	0.0127062	0.0128205	193	lowH	0.28484	0.92632	0.46316	FALSE
V1194	0.0778198	0.10026	2	0	45	39	0.0306048	0.115997	0.00179072	0.0154377	0.178808	0.00276139	0.0154434	0.015544	194	lowH	0.28484	0.336118	0.168059	FALSE
V1195	0.0778198	0.10026	2	0	45	40	0.0102561	-0.055405	-0.000284864	0.00514149	0.0649422	0.000334136	0.00514513	0.994845	195	lowH	0.28484	0.953544	0.523228	FALSE
V1196	0.0778198	0.10026	2	0	45	41	0.0354315	0.0919108	0.0016406	0.01785	0.154269	0.00275471	0.0178566	0.0180412	196	lowH	0.28484	0.429325	0.214663	FALSE
V1197	0.0778198	0.10026	2	0	45	47	0.00917412	-0.040516	-0.000186372	0.00459995	0.0653585	0.00030077	0.00460185	0.995392	197	lowH	0.28484	0.957881	0.52106	FALSE
V1198	0.0778198	0.10026	2	0	45	53	0.0137293	-0.0175893	-0.000121114	0.00688566	0.0689446	0.000474898	0.00688811	0.00691244	198	lowH	0.28484	0.994497	0.502752	FALSE
V1199	0.0778198	0.10026	2	0	45	62	0.0180165	0.224689	0.00204912	0.00911983	0.252452	0.00230255	0.00912073	0.00909091	199	lowH	0.28484	0.161245	0.0806227	FALSE
V1200	0.0778198	0.10026	2	0	45	64	0.00904959	-0.0105787	-4.80624e-05	0.00454331	0.0908265	0.00041281	0.00454504	0.995455	200	lowH	0.28484	0.808348	0.404174	FALSE
V1201	0.0778198	0.10026	2	0	45	67	0.00896843	-0.0377338	-0.000169688	0.00449698	0.0654282	0.000294331	0.00449854	0.995495	201	lowH	0.28484	0.958604	0.520698	FALSE
V1202	0.0778198	0.10026	2	0	45	71	0.0267808	0.131936	0.00178245	0.01351	0.185162	0.00250201	0.0135126	0.986425	202	lowH	0.28484	0.315477	0.157739	FALSE
V1203	0.0778198	0.10026	2	0	45	75	0.00900882	-0.038282	-0.000172927	0.00451719	0.0654194	0.00029562	0.00451885	0.995475	203	lowH	0.28484	0.958513	0.520743	FALSE
V1204	0.0778198	0.10026	2	0	45	79	0.0272675	0.158368	0.00218131	0.0137737	0.209944	0.00289233	0.0137767	0.0138249	204	lowH	0.28484	0.246387	0.123194	FALSE
V1205	0.0778198	0.10026	2	0	45	90	0.00975586	0.0124035	6.06857e-05	0.00489262	0.0651033	0.0003186	0.00489376	0.995098	205	lowH	0.28484	0.955225	0.522388	FALSE
V1206	0.0778198	0.10026	2	0	45	15	0.00819658	-0.0220032	-9.046e-05	0.00411122	0.0707731	0.000291042	0.00411232	0.995885	206	lowH	0.28484	0.987332	0.493666	FALSE
V1207	0.0778198	0.10026	2	0	45	18	0.007968	-0.0292866	-0.000116996	0.00399485	0.0615064	0.000245765	0.00399577	0.996	207	lowH	0.28484	0.917062	0.541469	FALSE
V1208	0.0778198	0.10026	2	0	45	22	0.0155632	-0.0197029	-0.00015364	0.00779785	0.0467013	0.000364217	0.00779886	0.992157	208	lowH	0.28484	0.744737	0.627631	FALSE
V1209	0.0778198	0.10026	2	0	45	26	0.00772189	-0.0260556	-0.000100876	0.00387158	0.0615882	0.000238482	0.0038722	0.996124	209	lowH	0.28484	0.917945	0.541028	FALSE
V1210	0.0778198	0.10026	2	0	45	30	0.0191187	0.00094695	9.07705e-06	0.00958556	0.0602488	0.000577581	0.00958659	0.00965251	210	lowH	0.28484	0.903393	0.548303	FALSE
V1211	0.0778198	0.10026	2	0	45	38	0.0114282	-0.00856777	-4.90324e-05	0.00572289	0.0341931	0.000195698	0.00572332	0.994253	211	lowH	0.287768	0.577945	0.711028	FALSE
V1212	0.0778198	0.10026	2	0	45	48	0.00760445	-0.0245308	-9.35293e-05	0.00381272	0.0616464	0.000235077	0.00381332	0.996183	212	lowH	0.28484	0.918573	0.540714	FALSE
V1213	0.0778198	0.10026	2	0	45	54	0.00380951	-0.0122589	-2.33823e-05	0.00190738	0.0308091	5.87693e-05	0.00190753	0.998092	213	lowH	0.294347	0.52913	0.735435	FALSE
V1214	0.0778198	0.10026	2	0	45	68	0.0299556	0.068697	0.00103446	0.0150582	0.114991	0.00173171	0.0150595	0.984791	214	lowH	0.28484	0.635219	0.31761	FALSE
V1215	0.0778198	0.10026	2	0	45	69	0.0225535	-0.00164367	-1.85808e-05	0.0113044	0.0541031	0.000611667	0.0113056	0.0114068	215	lowH	0.28484	0.83407	0.582965	FALSE
V1216	0.0778198	0.10026	2	0	45	77	0.0225535	-0.00164367	-1.85808e-05	0.0113044	0.0541031	0.000611667	0.0113056	0.0114068	216	lowH	0.28484	0.83407	0.582965	FALSE
V1217	0.0778198	0.10026	2	0	45	78	0.00757565	0.0317978	0.000120841	0.00380029	0.0710067	0.000269865	0.00380055	0.996198	217	lowH	0.28484	0.985034	0.492517	FALSE
V1218	0.0778198	0.10026	2	0	45	89	0.00757565	-0.00218039	-8.27387e-06	0.00379466	0.0398158	0.000151099	0.00379495	0.996198	218	lowH	0.28484	0.655501	0.672249	FALSE
V1219	0.0778198	0.10026	2	0	45	93	0.390637	0.370117	0.0736815	0.199076	0.401272	0.0798881	0.199087	0.26616	219	goodH	0.267167	0.0365466	0.0182733	FALSE
V1220	0.0778198	0.10026	2	0	45	8	0.00934559	-0.047695	-0.000223448	0.00468493	0.0608774	0.000285315	0.00468672	0.995305	220	lowH	0.28484	0.910246	0.544877	FALSE
V1221	0.0778198	0.10026	2	0	45	15	0.082832	0.0623718	0.00259569	0.0416164	0.102239	0.00425532	0.0416212	0.95671	221	lowH	0.28484	0.721375	0.360688	FALSE
V1222	0.0778198	0.10026	2	0	45	18	0.0129027	-0.0226202	-0.000146313	0.00646824	0.0590598	0.000382103	0.00646977	0.00649351	222	lowH	0.28484	0.89031	0.554845	FALSE
V1223	0.0778198	0.10026	2	0	45	20	0.102369	0.107825	0.00555772	0.0515437	0.146898	0.00757252	0.0515495	0.945887	223	goodH	0.28484	0.462076	0.231038	FALSE
V1224	0.0778198	0.10026	2	0	45	21	0.0129027	-0.0226202	-0.000146313	0.00646824	0.0590598	0.000382103	0.00646977	0.00649351	224	lowH	0.28484	0.89031	0.554845	FALSE
V1225	0.0778198	0.10026	2	0	45	25	0.00763348	-0.0249047	-9.53173e-05	0.00382728	0.0616263	0.000235896	0.00382785	0.996169	225	lowH	0.28484	0.918356	0.540822	FALSE
V1226	0.0778198	0.10026	2	0	45	29	0.0152082	-0.00422472	-3.21807e-05	0.00761723	0.0380951	0.000290201	0.00761779	0.992337	226	lowH	0.285859	0.632228	0.683886	FALSE
V1227	0.0778198	0.10026	2	0	45	34	0.0701472	0.0604429	0.00212947	0.035231	0.096153	0.00338778	0.0352332	0.963602	227	lowH	0.28484	0.766523	0.383262	FALSE
V1228	0.0778198	0.10026	2	0	45	64	0.147972	0.0657867	0.00488981	0.0743283	0.0989622	0.00735611	0.0743325	0.91954	228	goodH	0.28484	0.745344	0.372672	FALSE
V1229	0.0778198	0.10026	2	0	45	68	0.37404	0.155647	0.0293472	0.18855	0.172889	0.0325992	0.188556	0.750958	229	goodH	0.28484	0.356558	0.178279	FALSE
V1230	0.0778198	0.10026	2	0	45	78	0.00763348	-0.0249047	-9.53173e-05	0.00382728	0.0616263	0.000235896	0.00382785	0.996169	230	lowH	0.28484	0.918356	0.540822	FALSE
V1231	0.0778198	0.10026	2	0	45	84	0.267443	0.157943	0.0213006	0.134863	0.18046	0.0243384	0.134868	0.840996	231	goodH	0.28484	0.330622	0.165311	FALSE
V1232	0.0778198	0.10026	2	0	45	88	0.207093	0.120343	0.0125482	0.10427	0.148776	0.0155136	0.104275	0.882692	232	goodH	0.28484	0.453501	0.22675	FALSE
V1233	0.0778198	0.10026	2	0	45	90	0.00790501	-0.0284403	-0.000112719	0.00396337	0.0614938	0.000243761	0.003964	0.00396825	233	lowH	0.28484	0.916926	0.541537	FALSE
V1234	0.0778198	0.10026	2	0	45	91	0.00793638	-0.0288515	-0.000114803	0.00397908	0.0614808	0.000244677	0.00397974	0.00398406	234	lowH	0.28484	0.916786	0.541607	FALSE
V1235	0.0778198	0.10026	2	0	45	92	0.0118808	-0.0276091	-0.000164358	0.00595303	0.0479261	0.000285345	0.00595385	0.0059761	235	lowH	0.28484	0.759979	0.620011	FALSE
V1236	0.0778198	0.10026	2	0	45	100	0.474215	0.104549	0.0249366	0.238516	0.12597	0.0300471	0.238525	0.613546	236	goodH	0.28484	0.569332	0.284666	FALSE
V1237	0.0778198	0.10026	2	0	45	34	0.14475	0.0702636	0.00510987	0.0727242	0.103165	0.00750302	0.0727283	0.921456	237	goodH	0.28484	0.714746	0.357373	FALSE
V1238	0.0778198	0.10026	2	0	45	38	0.385314	0.157957	0.0306799	0.19423	0.172421	0.0334902	0.194235	0.739464	238	goodH	0.28484	0.358225	0.179113	FALSE
V1239	0.0778198	0.10026	2	0	45	48	0.00763348	-0.0249047	-9.53173e-05	0.00382728	0.0616263	0.000235896	0.00382785	0.996169	239	lowH	0.28484	0.918356	0.540822	FALSE
V1240	0.0778198	0.10026	2	0	45	54	0.378788	0.152132	0.0290411	0.190895	0.167525	0.0319805	0.1909	0.746183	240	goodH	0.28484	0.376152	0.188076	FALSE
V1241	0.0778198	0.10026	2	0	45	58	0.38066	0.149724	0.0287195	0.191817	0.16517	0.0316832	0.191822	0.744275	241	goodH	0.28484	0.385092	0.192546	FALSE
V1242	0.0778198	0.10026	2	0	45	60	0.0226385	-0.0172011	-0.000195053	0.0113395	0.0400431	0.000454115	0.0113407	0.0114504	242	lowH	0.28484	0.658545	0.670727	FALSE
V1243	0.0778198	0.10026	2	0	45	61	0.0189019	-0.016489	-0.000156141	0.0094694	0.0435791	0.00041271	0.00947037	0.00954198	243	lowH	0.28484	0.705032	0.647484	FALSE
V1244	0.0778198	0.10026	2	0	45	62	0.0189019	-0.016489	-0.000156141	0.0094694	0.0435791	0.00041271	0.00947037	0.00954198	244	lowH	0.28484	0.705032	0.647484	FALSE
V1245	0.0778198	0.10026	2	0	45	70	0.494289	0.0193408	0.00478591	0.247451	0.0265778	0.00657679	0.247454	0.553435	245	goodH	0.304061	0.465724	0.767138	FALSE
V1246	0.0778198	0.10026	2	0	45	86	0.499884	-0.000329624	-8.23905e-05	0.249953	0.000956827	0.000239162	0.249953	0.507605	246	goodH	0.36532	0.0189961	0.990502	FALSE
V1247	0.0778198	0.10026	2	0	45	88	0.00757565	0.0453557	0.000172466	0.00380251	0.0834481	0.000317333	0.00380276	0.996198	247	lowH	0.28484	0.87008	0.43504	FALSE
V1248	0.0778198	0.10026	2	0	45	97	0.0150935	0.073245	0.000555574	0.00758515	0.108889	0.000825992	0.0075856	0.992395	248	lowH	0.28484	0.67508	0.33754	FALSE
V1249	0.0778198	0.10026	2	0	45	99	0.0939727	0.123695	0.00585391	0.0473256	0.153355	0.00725798	0.0473279	0.95057	249	lowH	0.28484	0.433255	0.216627	FALSE
V1250	0.0778198	0.10026	2	0	45	102	0.00757565	-0.0241539	-9.17438e-05	0.0037983	0.0616521	0.000234207	0.00379885	0.996198	250	lowH	0.28484	0.918634	0.540683	FALSE
V1251	0.0778198	0.10026	2	0	45	103	0.033635	0.12771	0.0021638	0.016943	0.158483	0.00268532	0.0169439	0.98289	251	lowH	0.28484	0.411653	0.205826	FALSE
V1252	0.0778198	0.10026	2	0	45	106	0.452573	0.0805702	0.0183124	0.227285	0.0938283	0.0213262	0.22729	0.653992	252	goodH	0.28484	0.784504	0.392252	FALSE
V1253	0.0778198	0.10026	2	0	45	107	0.124225	0.136153	0.00852213	0.0625925	0.16399	0.010265	0.0625954	0.93346	253	goodH	0.28484	0.389652	0.194826	FALSE
V1254	0.0778198	0.10026	2	0	45	9	0.264	0.180103	0.0239984	0.133248	0.199668	0.0266063	0.133253	0.843511	254	goodH	0.28484	0.272979	0.136489	FALSE
V1255	0.0778198	0.10026	2	0	45	12	0.398578	0.161678	0.0324883	0.200945	0.17547	0.0352607	0.200949	0.725191	255	goodH	0.28484	0.347494	0.173747	FALSE
V1256	0.0778198	0.10026	2	0	45	30	0.0337611	0.0594001	0.00100719	0.0169561	0.0959099	0.00162636	0.0169571	0.0171756	256	lowH	0.28484	0.768384	0.384192	FALSE
V1257	0.0778198	0.10026	2	0	45	35	0.0409504	0.11459	0.00236239	0.020616	0.146273	0.00301574	0.0206171	0.979087	257	lowH	0.28484	0.464965	0.232482	FALSE
V1258	0.0778198	0.10026	2	0	45	36	0.499971	-0.000147508	-3.68767e-05	0.249998	0.00113871	0.000284676	0.249999	0.503802	258	goodH	0.36532	0.0225866	0.988707	FALSE
V1259	0.0778198	0.10026	2	0	45	51	0.00757565	-0.0241539	-9.17438e-05	0.0037983	0.0616521	0.000234207	0.00379885	0.996198	259	lowH	0.28484	0.918634	0.540683	FALSE
V1260	0.0778198	0.10026	2	0	45	53	0.407697	0.146979	0.0301885	0.205393	0.160283	0.0329217	0.205398	0.714829	260	goodH	0.28484	0.40433	0.202165	FALSE
V1261	0.0778198	0.10026	2	0	45	54	0.199172	0.107186	0.010742	0.100218	0.135099	0.01354	0.100223	0.887833	261	goodH	0.28484	0.519785	0.259893	FALSE
V1262	0.0778198	0.10026	2	0	45	58	0.401987	0.168394	0.0341367	0.20272	0.181326	0.0367593	0.202724	0.721374	262	goodH	0.28484	0.327779	0.163889	FALSE
V1263	0.0778198	0.10026	2	0	45	59	0.431465	0.075912	0.0164479	0.21667	0.0925168	0.0200462	0.216676	0.685115	263	goodH	0.28484	0.794834	0.397417	FALSE
V1264	0.0778198	0.10026	2	0	45	60	0.499738	-0.000186727	-4.66637e-05	0.249903	0.00300795	0.000751701	0.249904	0.51145	264	goodH	0.36532	0.059112	0.970444	FALSE
V1265	0.0778198	0.10026	2	0	45	65	0.0227243	0.0227446	0.000259174	0.011395	0.0626707	0.000714181	0.0113958	0.988506	265	lowH	0.28484	0.929565	0.535217	FALSE
V1266	0.0778198	0.10026	2	0	45	66	0.0189736	0.0678442	0.000646756	0.00953296	0.104126	0.00099269	0.00953356	0.990421	266	lowH	0.28484	0.707929	0.353964	FALSE
V1267	0.0778198	0.10026	2	0	45	69	0.00763348	-0.0249047	-9.53173e-05	0.00382728	0.0616263	0.000235896	0.00382785	0.996169	267	lowH	0.28484	0.918356	0.540822	FALSE
V1268	0.0778198	0.10026	2	0	45	78	0.00763348	-0.0249047	-9.53173e-05	0.00382728	0.0616263	0.000235896	0.00382785	0.00383142	268	lowH	0.28484	0.918356	0.540822	FALSE
V1269	0.0778198	0.10026	2	0	45	79	0.00382408	-0.0124456	-2.38293e-05	0.00191467	0.0307988	5.89741e-05	0.00191482	0.998084	269	lowH	0.294347	0.528978	0.735511	FALSE
V1270	0.0778198	0.10026	2	0	45	80	0.218031	0.132187	0.0145176	0.109826	0.157588	0.0173081	0.109831	0.875479	270	goodH	0.28484	0.415343	0.207672	FALSE
V1271	0.0778198	0.10026	2	0	45	81	0.0114282	-0.0217896	-0.000124788	0.00572697	0.0503589	0.00028844	0.00572768	0.00574713	271	lowH	0.28484	0.789706	0.605147	FALSE
V1272	0.0778198	0.10026	2	0	45	94	0.387142	0.159042	0.0310385	0.195159	0.17327	0.0338161	0.195164	0.737548	272	goodH	0.28484	0.355205	0.177602	FALSE
V1273	0.0778198	0.10026	2	0	45	96	0.00763348	-0.0249047	-9.53173e-05	0.00382728	0.0616263	0.000235896	0.00382785	0.00383142	273	lowH	0.28484	0.918356	0.540822	FALSE
V1274	0.0778198	0.10026	2	0	45	99	0.00763348	-0.0249047	-9.53173e-05	0.00382728	0.0616263	0.000235896	0.00382785	0.996169	274	lowH	0.28484	0.918356	0.540822	FALSE
V1275	0.0778198	0.10026	2	0	45	111	0.00769219	-0.0256632	-9.89759e-05	0.00385672	0.061589	0.000237565	0.00385726	0.003861	275	lowH	0.28484	0.917954	0.541023	FALSE
V1276	0.0778198	0.10026	2	0	45	119	0.0779959	0.0303319	0.00118676	0.0391258	0.0706671	0.00276513	0.0391289	0.95935	276	lowH	0.28484	0.988376	0.494188	FALSE
V1277	0.0778198	0.10026	2	0	45	6	0.00769219	-0.025669	-9.89976e-05	0.0038567	0.0616017	0.000237617	0.00385731	0.996139	277	lowH	0.28484	0.91809	0.540955	FALSE
V1278	0.0778198	0.10026	2	0	45	18	0.00760445	-0.0245308	-9.35293e-05	0.00381272	0.0616464	0.000235077	0.00381332	0.00381679	278	lowH	0.28484	0.918573	0.540714	FALSE
V1279	0.0778198	0.10026	2	0	45	26	0.399348	0.154887	0.0311759	0.201282	0.169902	0.0341991	0.201287	0.724335	279	goodH	0.28484	0.36734	0.18367	FALSE
V1280	0.0778198	0.10026	2	0	45	27	0.00757565	-0.0241569	-9.17549e-05	0.00379829	0.0616591	0.000234235	0.00379887	0.00380228	280	lowH	0.28484	0.91871	0.540645	FALSE
V1281	0.0778198	0.10026	2	0	45	28	0.0554078	0.193564	0.00541806	0.0279911	0.218446	0.00611483	0.0279923	0.971483	281	lowH	0.28484	0.226354	0.113177	FALSE
V1282	0.0778198	0.10026	2	0	45	43	0.0554078	0.0301766	0.000838659	0.0277917	0.06845	0.00190247	0.0277936	0.971483	282	lowH	0.28484	0.989523	0.505238	FALSE
V1283	0.0778198	0.10026	2	0	45	54	0.00757565	-0.0241569	-9.17549e-05	0.00379829	0.0616591	0.000234235	0.00379887	0.00380228	283	lowH	0.28484	0.91871	0.540645	FALSE
V1284	0.0778198	0.10026	2	0	45	55	0.493494	0.0172752	0.00426774	0.247044	0.0257876	0.00637077	0.247048	0.442966	284	goodH	0.306191	0.453585	0.773208	FALSE
V1285	0.0778198	0.10026	2	0	45	71	0.204366	0.174971	0.018046	0.103137	0.197081	0.0203272	0.103141	0.88447	285	goodH	0.28484	0.280115	0.140057	FALSE
V1286	0.0778198	0.10026	2	0	45	82	0.391464	0.158375	0.031252	0.197329	0.172143	0.0339697	0.197334	0.732955	286	goodH	0.28484	0.359219	0.17961	FALSE
V1287	0.0778198	0.10026	2	0	45	83	0.334252	0.190436	0.0321373	0.168757	0.205547	0.0346884	0.168761	0.787879	287	goodH	0.28484	0.257433	0.128716	FALSE
V1288	0.0778198	0.10026	2	0	45	84	0.00754706	-0.0237861	-9.00056e-05	0.00378396	0.0616717	0.000233399	0.00378453	0.00378788	288	lowH	0.28484	0.918846	0.540577	FALSE
V1289	0.0778198	0.10026	2	0	45	85	0.00754706	-0.0158897	-6.00323e-05	0.00377806	0.027067	0.000102269	0.00377835	0.996212	289	lowH	0.302959	0.473193	0.763404	FALSE
V1290	0.0778198	0.10026	2	0	45	91	0.393222	0.162124	0.0321405	0.198246	0.175442	0.0347815	0.198251	0.731061	290	goodH	0.28484	0.347592	0.173796	FALSE
V1291	0.0778198	0.10026	2	0	45	92	0.0516242	0.153461	0.00399515	0.0260337	0.181609	0.0047282	0.026035	0.973485	291	lowH	0.28484	0.326855	0.163428	FALSE
V1292	0.0778198	0.10026	2	0	45	94	0.0037807	-0.006791	-1.28579e-05	0.00189338	0.0355016	6.72231e-05	0.00189352	0.998106	292	lowH	0.286888	0.596385	0.701808	FALSE
V1293	0.0778198	0.10026	2	0	45	97	0.210163	0.128556	0.0136072	0.105846	0.154245	0.016327	0.105851	0.880682	293	goodH	0.28484	0.429428	0.214714	FALSE
V1294	0.0778198	0.10026	2	0	45	106	0.0262618	0.00144699	1.90372e-05	0.0131564	0.0427405	0.000562354	0.0131574	0.986692	294	lowH	0.28484	0.694155	0.652923	FALSE
V1295	0.0778198	0.10026	2	0	45	50	0.0124995	-0.0235606	-0.000147525	0.00626152	0.0495892	0.000310835	0.00626821	0.00628931	295	lowH	0.28484	0.780378	0.609811	FALSE
V1296	0.0778198	0.10026	2	0	45	53	0.128241	0.107999	0.0069884	0.0647083	0.168318	0.010901	0.064764	0.931138	296	goodH	0.28484	0.373188	0.186594	FALSE
V1297	0.0778198	0.10026	2	0	45	56	0.461244	0.459444	0.108978	0.237194	0.489027	0.116038	0.237283	0.639205	297	goodH	0.183441	0.0152307	0.00761533	FALSE
V1298	0.0778198	0.10026	2	0	45	79	0.482693	0.0729119	0.0176659	0.242291	0.0830951	0.0201336	0.242295	0.406977	298	goodH	0.28484	0.873148	0.436574	FALSE
V1299	0.0778198	0.10026	2	0	45	87	0.0114719	0.0217302	0.000125001	0.00575238	0.0621395	0.000357474	0.00575277	0.994231	299	lowH	0.28484	0.923878	0.538061	FALSE
V1300	0.0778198	0.10026	2	0	45	106	0.277778	0.150343	0.0210504	0.140016	0.171823	0.0240589	0.140021	0.833333	300	goodH	0.28484	0.360367	0.180183	FALSE
V1301	0.0778198	0.10026	2	0	45	19	0.359862	0.0508692	0.00918575	0.180576	0.0765919	0.0138313	0.180585	0.764706	301	goodH	0.28484	0.931661	0.46583	FALSE
V1302	0.0778198	0.10026	2	0	45	21	0.488396	0.0347139	0.00849459	0.244702	0.043949	0.0107546	0.244707	0.576172	302	goodH	0.28484	0.709801	0.645099	FALSE
V1303	0.0778198	0.10026	2	0	45	25	0.00763348	0.0314379	0.000120385	0.00382928	0.0709737	0.000271797	0.00382954	0.996169	303	lowH	0.28484	0.985359	0.492679	FALSE
V1304	0.0778198	0.10026	2	0	45	28	0.00760445	-0.0245308	-9.35293e-05	0.00381272	0.0616464	0.000235077	0.00381332	0.996183	304	lowH	0.28484	0.918573	0.540714	FALSE
V1305	0.0778198	0.10026	2	0	45	34	0.00760445	-0.0245308	-9.35293e-05	0.00381272	0.0616464	0.000235077	0.00381332	0.996183	305	lowH	0.28484	0.918573	0.540714	FALSE
V1306	0.0778198	0.10026	2	0	45	37	0.00760445	-0.0245308	-9.35293e-05	0.00381272	0.0616464	0.000235077	0.00381332	0.00381679	306	lowH	0.28484	0.918573	0.540714	FALSE
V1307	0.0778198	0.10026	2	0	45	44	0.0189019	-0.0205608	-0.000194663	0.0094677	0.0398527	0.000377355	0.00946875	0.00954198	307	lowH	0.28484	0.655996	0.672002	FALSE
V1308	0.0778198	0.10026	2	0	45	55	0.00763348	-0.0249079	-9.53291e-05	0.00382727	0.0616334	0.000235925	0.00382788	0.996169	308	lowH	0.28484	0.918433	0.540783	FALSE
V1309	0.0778198	0.10026	2	0	45	58	0.00760445	-0.0245308	-9.35293e-05	0.00381272	0.0616464	0.000235077	0.00381332	0.996183	309	lowH	0.28484	0.918573	0.540714	FALSE
V1310	0.0778198	0.10026	2	0	45	66	0.00760445	-0.0245308	-9.35293e-05	0.00381272	0.0616464	0.000235077	0.00381332	0.00381679	310	lowH	0.28484	0.918573	0.540714	FALSE
V1311	0.0778198	0.10026	2	0	45	89	0.00760445	-0.0143228	-5.4633e-05	0.00381441	0.0709943	0.000270844	0.00381501	0.996183	311	lowH	0.28484	0.985156	0.492578	FALSE
V1312	0.0778198	0.10026	2	0	45	106	0.458686	0.0332632	0.00764785	0.229919	0.0535418	0.0123109	0.22993	0.643725	312	goodH	0.28484	0.827525	0.586238	FALSE
V1313	0.0778198	0.10026	2	0	45	109	0.0179358	0.0406211	0.000366188	0.00901473	0.111377	0.0010043	0.00901712	0.00904977	313	lowH	0.28484	0.658535	0.329267	FALSE
V1314	0.0778198	0.10026	2	0	45	10	0.0166655	-0.00520508	-4.34537e-05	0.00834832	0.0412518	0.000344406	0.00834886	0.00840336	314	lowH	0.28484	0.674621	0.662689	FALSE
V1315	0.0778198	0.10026	2	0	45	14	0.00787389	-0.0280374	-0.000110685	0.00394776	0.0615161	0.000242892	0.00394843	0.996047	315	lowH	0.28484	0.917166	0.541417	FALSE
V1316	0.0778198	0.10026	2	0	45	22	0.0115603	-0.0190533	-0.000110396	0.00579407	0.053706	0.000311217	0.00579483	0.00581395	316	lowH	0.28484	0.829443	0.585278	FALSE
V1317	0.0778198	0.10026	2	0	45	45	0.00760445	-0.014321	-5.46263e-05	0.00381442	0.0709863	0.000270811	0.00381498	0.996183	317	lowH	0.28484	0.985235	0.492617	FALSE
V1318	0.0778198	0.10026	2	0	45	62	0.493106	0.0186974	0.00461563	0.246859	0.026642	0.00657693	0.246863	0.558712	318	goodH	0.303887	0.466707	0.766646	FALSE
V1319	0.0778198	0.10026	2	0	45	65	0.0112991	-0.0185532	-0.000105064	0.00566284	0.0525103	0.000297395	0.00566356	0.00568182	319	lowH	0.28484	0.815399	0.5923	FALSE
V1320	0.0778198	0.10026	2	0	45	85	0.389692	0.0632793	0.0123788	0.195622	0.0848982	0.0166086	0.195629	0.734848	320	goodH	0.28484	0.857586	0.428793	FALSE
V1321	0.0778198	0.10026	2	0	45	86	0.04803	0.181458	0.00440055	0.024251	0.207404	0.00502999	0.0242522	0.975379	321	lowH	0.28484	0.25271	0.126355	FALSE
V1322	0.0778198	0.10026	2	0	45	93	0.0371614	0.081804	0.00152884	0.0186891	0.124607	0.00232897	0.0186905	0.0189394	322	lowH	0.28484	0.577127	0.288564	FALSE
V1323	0.0778198	0.10026	2	0	45	98	0.00757565	-0.0241569	-9.17549e-05	0.00379829	0.0616591	0.000234235	0.00379887	0.996198	323	lowH	0.28484	0.91871	0.540645	FALSE
V1324	0.0778198	0.10026	2	0	45	100	0.134048	0.306878	0.0208835	0.0680514	0.320473	0.0218091	0.0680531	0.927757	324	goodH	0.28484	0.0818169	0.0409085	FALSE
V1325	0.0778198	0.10026	2	0	45	112	0.0150935	-0.0201392	-0.000152285	0.00756165	0.0442754	0.000334834	0.00756253	0.00760456	325	lowH	0.28484	0.713994	0.643003	FALSE
V1326	0.0778198	0.10026	2	0	45	9	0.474229	-0.00275692	-0.000654321	0.237338	0.0211588	0.0050225	0.237372	0.613514	326	goodH	0.319023	0.380516	0.809742	FALSE
V1327	0.0778198	0.10026	2	0	45	39	0.499933	-0.000253879	-6.34633e-05	0.249975	0.000737328	0.000184314	0.249975	0.505769	327	goodH	0.36532	0.0146544	0.992673	FALSE
V1328	0.0778198	0.10026	2	0	45	49	0.1952	0.0801827	0.00786709	0.0981146	0.112456	0.0110342	0.0981202	0.109615	328	goodH	0.28484	0.651487	0.325743	FALSE
V1329	0.0778198	0.10026	2	0	45	53	0.00766272	-0.0252857	-9.71458e-05	0.00384193	0.061615	0.000236757	0.00384253	0.00384615	329	lowH	0.28484	0.918234	0.540883	FALSE
V1330	0.0778198	0.10026	2	0	45	58	0.0523964	0.419352	0.0112145	0.0267424	0.431988	0.0115527	0.026743	0.973077	330	lowH	0.231386	0.0269025	0.0134512	FALSE
V1331	0.0778198	0.10026	2	0	45	59	0.00766272	-0.0252857	-9.71458e-05	0.00384193	0.061615	0.000236757	0.00384253	0.00384615	331	lowH	0.28484	0.918234	0.540883	FALSE
V1332	0.0778198	0.10026	2	0	45	72	0.154911	0.102011	0.00795045	0.077937	0.132109	0.0102967	0.0779412	0.915385	332	goodH	0.28484	0.535522	0.267761	FALSE
V1333	0.0778198	0.10026	2	0	45	73	0.00766272	-0.0252857	-9.71458e-05	0.00384193	0.061615	0.000236757	0.00384253	0.00384615	333	lowH	0.28484	0.918234	0.540883	FALSE
V1334	0.0778198	0.10026	2	0	45	77	0.499401	0.00149564	0.000373534	0.249749	0.00422081	0.00105415	0.24975	0.517308	334	goodH	0.36532	0.0824497	0.958775	FALSE
V1335	0.0778198	0.10026	2	0	45	78	0.0302959	0.138861	0.00212025	0.0152689	0.169143	0.00258277	0.0152697	0.984615	335	lowH	0.28484	0.370132	0.185066	FALSE
V1336	0.0778198	0.10026	2	0	45	79	0.268277	0.175809	0.0238016	0.135383	0.195696	0.0264949	0.135388	0.840385	336	goodH	0.28484	0.284011	0.142005	FALSE
V1337	0.0778198	0.10026	2	0	45	81	0.204142	0.101401	0.0104134	0.102695	0.129945	0.0133454	0.1027	0.884615	337	goodH	0.28484	0.547204	0.273602	FALSE
V1338	0.0778198	0.10026	2	0	45	82	0.00766272	-0.0252857	-9.71458e-05	0.00384193	0.061615	0.000236757	0.00384253	0.00384615	338	lowH	0.28484	0.918234	0.540883	FALSE
V1339	0.0778198	0.10026	2	0	45	83	0.00766272	-0.0252857	-9.71458e-05	0.00384193	0.061615	0.000236757	0.00384253	0.00384615	339	lowH	0.28484	0.918234	0.540883	FALSE
V1340	0.0778198	0.10026	2	0	45	98	0.00769219	-0.025669	-9.89976e-05	0.0038567	0.0616017	0.000237617	0.00385731	0.003861	340	lowH	0.28484	0.91809	0.540955	FALSE
V1341	0.0778198	0.10026	2	0	45	101	0.00769219	-0.025669	-9.89976e-05	0.0038567	0.0616017	0.000237617	0.00385731	0.003861	341	lowH	0.28484	0.91809	0.540955	FALSE
V1342	0.0778198	0.10026	2	0	45	104	0.465534	0.0403652	0.0094198	0.233364	0.0547972	0.012788	0.23337	0.631274	342	goodH	0.28484	0.842114	0.578943	FALSE
V1343	0.0778198	0.10026	2	0	45	36	0.0154431	-0.0230706	-0.000178481	0.00773631	0.0431074	0.000333536	0.00773734	0.992218	343	lowH	0.28484	0.698925	0.650538	FALSE
V1344	0.0778198	0.10026	2	0	45	69	0.00769219	-0.025669	-9.89976e-05	0.0038567	0.0616017	0.000237617	0.00385731	0.996139	344	lowH	0.28484	0.91809	0.540955	FALSE
V1345	0.0778198	0.10026	2	0	45	81	0.390871	0.349578	0.0695718	0.199016	0.382616	0.0761515	0.199028	0.266409	345	goodH	0.28484	0.0440206	0.0220103	FALSE
V1346	0.0778198	0.10026	2	0	45	83	0.0153248	-0.0160536	-0.00012328	0.00767923	0.0490103	0.000376405	0.00768014	0.00772201	346	lowH	0.28484	0.773315	0.613342	FALSE
V1347	0.0778198	0.10026	2	0	45	18	0.00884938	0.00309937	1.37461e-05	0.00443512	0.0517006	0.000229327	0.00443568	0.00444444	347	lowH	0.28484	0.805794	0.597103	FALSE
V1348	0.0778198	0.10026	2	0	45	19	0.0130146	-0.00477513	-3.11345e-05	0.00652014	0.0436017	0.00028432	0.00652085	0.00655022	348	lowH	0.28484	0.705324	0.647338	FALSE
V1349	0.0778198	0.10026	2	0	45	22	0.00809703	-0.0309572	-0.000125674	0.00405959	0.0614032	0.000249315	0.00406029	0.995935	349	lowH	0.28484	0.915947	0.542026	FALSE
V1350	0.0778198	0.10026	2	0	45	25	0.0158093	-0.0188069	-0.000148985	0.00792185	0.0485564	0.0003847	0.00792273	0.00796813	350	lowH	0.28484	0.76775	0.616125	FALSE
V1351	0.0778198	0.10026	2	0	45	32	0.00784302	-0.0173927	-6.84237e-05	0.00393404	0.0708737	0.000278864	0.00393466	0.996063	351	lowH	0.28484	0.986342	0.493171	FALSE
V1352	0.0778198	0.10026	2	0	45	48	0.0114719	-0.0183936	-0.000105759	0.00574978	0.0537499	0.00030909	0.00575052	0.00576923	352	lowH	0.28484	0.829955	0.585022	FALSE
V1353	0.0778198	0.10026	2	0	45	55	0.0114282	-0.021793	-0.000124808	0.00572695	0.0503663	0.000288484	0.00572773	0.994253	353	lowH	0.28484	0.789795	0.605103	FALSE
V1354	0.0778198	0.10026	2	0	45	59	0.00763348	-0.0249087	-9.5332e-05	0.00382726	0.0616352	0.000235933	0.00382789	0.996169	354	lowH	0.28484	0.918453	0.540774	FALSE
V1355	0.0778198	0.10026	2	0	45	70	0.00763348	-0.0249087	-9.5332e-05	0.00382726	0.0616352	0.000235933	0.00382789	0.996169	355	lowH	0.28484	0.918453	0.540774	FALSE
V1356	0.0778198	0.10026	2	0	45	76	0.0191187	-0.0173702	-0.00016637	0.00957793	0.0434716	0.000416414	0.00957899	0.00965251	356	lowH	0.28484	0.703643	0.648178	FALSE
V1357	0.0778198	0.10026	2	0	45	77	0.00769219	-0.025669	-9.89976e-05	0.0038567	0.0616017	0.000237617	0.00385731	0.996139	357	lowH	0.28484	0.91809	0.540955	FALSE
V1358	0.0778198	0.10026	2	0	45	79	0.0228977	-0.00252906	-2.90261e-05	0.011477	0.0541493	0.000621535	0.0114782	0.011583	358	lowH	0.28484	0.834607	0.582696	FALSE
V1359	0.0778198	0.10026	2	0	45	81	0.0228977	-0.0222664	-0.000255499	0.0114746	0.0504012	0.000578411	0.0114761	0.011583	359	lowH	0.28484	0.790216	0.604892	FALSE
V1360	0.0778198	0.10026	2	0	45	83	0.00769219	-0.025669	-9.89976e-05	0.0038567	0.0616017	0.000237617	0.00385731	0.996139	360	lowH	0.28484	0.91809	0.540955	FALSE
V1361	0.0778198	0.10026	2	0	45	86	0.0153248	-0.0173602	-0.000133305	0.0076788	0.0478138	0.000367196	0.0076797	0.00772201	361	lowH	0.28484	0.758589	0.620705	FALSE
V1362	0.0778198	0.10026	2	0	45	91	0.0115603	-0.0190552	-0.000110407	0.00579406	0.0537108	0.000311247	0.00579486	0.00581395	362	lowH	0.28484	0.829499	0.58525	FALSE
V1363	0.0778198	0.10026	2	0	45	103	0.00766272	-0.0252857	-9.71458e-05	0.00384193	0.061615	0.000236757	0.00384253	0.996154	363	lowH	0.28484	0.918234	0.540883	FALSE
V1364	0.0778198	0.10026	2	0	45	108	0.0153248	-0.014964	-0.000114918	0.0076796	0.0500042	0.000384056	0.00768048	0.00772201	364	lowH	0.28484	0.785416	0.607292	FALSE
V1365	0.0778198	0.10026	2	0	45	115	0.00778198	-0.0268386	-0.000104716	0.00390169	0.0615607	0.000240231	0.00390234	0.996094	365	lowH	0.28484	0.917648	0.541176	FALSE
V1366	0.0778198	0.10026	2	0	45	25	0.0801976	0.0923751	0.00373089	0.0403884	0.151437	0.0061175	0.0403964	0.95815	366	lowH	0.28484	0.441625	0.220813	FALSE
V1367	0.0778198	0.10026	2	0	45	46	0.016128	0.0195636	0.000158215	0.00808723	0.0623851	0.000504573	0.00808803	0.00813008	367	lowH	0.28484	0.926512	0.536744	FALSE
V1368	0.0778198	0.10026	2	0	45	54	0.0278275	-0.00481806	-6.71962e-05	0.0139467	0.0523835	0.000730674	0.0139485	0.0141129	368	lowH	0.28484	0.813901	0.59305	FALSE
V1369	0.0778198	0.10026	2	0	45	57	0.223996	0.0484149	0.00544362	0.112437	0.0836476	0.00940583	0.112446	0.128514	369	goodH	0.28484	0.86835	0.434175	FALSE
V1370	0.0778198	0.10026	2	0	45	60	0.208876	0.049561	0.00519635	0.104847	0.0836876	0.00877511	0.104855	0.881526	370	goodH	0.28484	0.868004	0.434002	FALSE
V1371	0.0778198	0.10026	2	0	45	69	0.208876	0.049561	0.00519635	0.104847	0.0836876	0.00877511	0.104855	0.881526	371	goodH	0.28484	0.868004	0.434002	FALSE
V1372	0.0778198	0.10026	2	0	45	71	0.211932	0.0444068	0.00472298	0.106357	0.0788643	0.00838843	0.106365	0.879518	372	goodH	0.28484	0.910782	0.455391	FALSE
V1373	0.0778198	0.10026	2	0	45	75	0.023712	-0.0200879	-0.000238587	0.0118771	0.040172	0.000477192	0.0118787	0.012	373	lowH	0.28484	0.660269	0.669865	FALSE
V1374	0.0778198	0.10026	2	0	45	77	0.00799987	-0.0296962	-0.000119107	0.00401085	0.0614758	0.000246621	0.00401168	0.995984	374	lowH	0.28484	0.916732	0.541634	FALSE
V1375	0.0778198	0.10026	2	0	45	82	0.235008	0.0507057	0.00598188	0.117973	0.085082	0.0100381	0.117982	0.136	375	goodH	0.28484	0.856015	0.428008	FALSE
V1376	0.0778198	0.10026	2	0	45	83	0.011928	-0.0264717	-0.000158222	0.00597701	0.0492954	0.000294689	0.00597802	0.994	376	lowH	0.28484	0.776799	0.6116	FALSE
V1377	0.0778198	0.10026	2	0	45	97	0.00799987	-0.0296952	-0.000119103	0.00401085	0.0614739	0.000246613	0.00401167	0.995984	377	lowH	0.28484	0.91671	0.541645	FALSE
V1378	0.0778198	0.10026	2	0	45	100	0.209604	0.0507454	0.00533941	0.10522	0.0848825	0.00893201	0.105228	0.881048	378	goodH	0.28484	0.85772	0.42886	FALSE
V1379	0.0778198	0.10026	2	0	45	101	0.209604	0.0507454	0.00533941	0.10522	0.0848825	0.00893201	0.105228	0.881048	379	goodH	0.28484	0.85772	0.42886	FALSE
V1380	0.0778198	0.10026	2	0	45	112	0.222643	0.0735591	0.00823465	0.111946	0.114605	0.0128325	0.111971	0.872396	380	goodH	0.28484	0.63767	0.318835	FALSE
V1381	0.0778198	0.10026	2	0	45	42	0.0198	-0.0794333	-0.000787381	0.00991249	0.05626	0.000558881	0.00993388	0.99	381	lowH	0.28484	0.858886	0.570557	FALSE
V1382	0.0778198	0.10026	2	0	45	44	0.032994	-0.0329849	-0.000545732	0.0165449	0.0762067	0.001263	0.0165734	0.0167785	382	lowH	0.28484	0.935247	0.467624	FALSE
V1383	0.0778198	0.10026	2	0	45	56	0.0327778	0.16442	0.00273163	0.0166137	0.243789	0.00405537	0.0166347	0.983333	383	lowH	0.28484	0.175797	0.0878985	FALSE
V1384	0.0778198	0.10026	2	0	45	63	0.0389457	-0.0187844	-0.000367023	0.0195388	0.081677	0.00159832	0.0195688	0.0198675	384	lowH	0.28484	0.885586	0.442793	FALSE
V1385	0.0778198	0.10026	2	0	45	65	0.0198	-0.0756588	-0.000750146	0.00991485	0.0594115	0.000590284	0.00993552	0.99	385	lowH	0.28484	0.894196	0.552902	FALSE
V1386	0.0778198	0.10026	2	0	45	64	0.00763348	-0.0201386	-7.70918e-05	0.00382807	0.0659894	0.00025265	0.00382864	0.00383142	386	lowH	0.28484	0.964418	0.517791	FALSE
V1387	0.0778198	0.10026	2	0	45	70	0.0115159	-0.0155368	-8.96881e-05	0.00577263	0.0566492	0.00032706	0.00577342	0.994208	387	lowH	0.28484	0.863307	0.568347	FALSE
V1388	0.0778198	0.10026	2	0	45	71	0.00769219	-0.0209002	-8.06225e-05	0.00385749	0.0659691	0.000254517	0.00385812	0.996139	388	lowH	0.28484	0.964208	0.517896	FALSE
V1389	0.0778198	0.10026	2	0	45	83	0.0153248	-0.0149659	-0.000114932	0.00767959	0.0500101	0.000384104	0.00768052	0.00772201	389	lowH	0.28484	0.785488	0.607256	FALSE
V1390	0.0778198	0.10026	2	0	45	93	0.0991752	0.119308	0.00596166	0.0499686	0.163057	0.00814841	0.0499727	0.947674	390	lowH	0.28484	0.393294	0.196647	FALSE
V1391	0.0778198	0.10026	2	0	45	94	0.0191921	0.00344615	3.3164e-05	0.0096235	0.062771	0.000604145	0.00962458	0.00968992	391	lowH	0.28484	0.930635	0.534682	FALSE
V1392	0.0778198	0.10026	2	0	45	95	0.0153837	0.0723603	0.000559422	0.00773106	0.108772	0.000840981	0.00773159	0.992248	392	lowH	0.28484	0.675871	0.337935	FALSE
V1393	0.0778198	0.10026	2	0	45	100	0.0115603	0.0280925	0.000162892	0.00579843	0.0682895	0.000396002	0.00579887	0.00581395	393	lowH	0.28484	0.987905	0.506048	FALSE
V1394	0.0778198	0.10026	2	0	45	16	0.0102038	-0.0596033	-0.000304826	0.00511425	0.0605595	0.00030992	0.00511761	0.00512821	394	lowH	0.28484	0.906786	0.546607	FALSE
V1395	0.0778198	0.10026	2	0	45	17	0.00961516	-0.0514069	-0.000247771	0.0048198	0.0607834	0.000293103	0.00482209	0.995169	395	lowH	0.28484	0.909225	0.545388	FALSE
V1396	0.0778198	0.10026	2	0	45	18	0.0179358	-0.00662798	-5.96234e-05	0.00899571	0.0687763	0.000618847	0.00899797	0.00904977	396	lowH	0.28484	0.992807	0.503596	FALSE
V1397	0.0778198	0.10026	2	0	45	44	0.00766272	-0.0150705	-5.79254e-05	0.00384364	0.0709629	0.000272797	0.00384423	0.996154	397	lowH	0.28484	0.985464	0.492732	FALSE
V1398	0.0778198	0.10026	2	0	45	45	0.0114719	-0.0166561	-9.57759e-05	0.00575022	0.055341	0.000318264	0.00575096	0.00576923	398	lowH	0.28484	0.848377	0.575811	FALSE
V1399	0.0778198	0.10026	2	0	45	56	0.00766272	-0.0252857	-9.71458e-05	0.00384193	0.061615	0.000236757	0.00384253	0.996154	399	lowH	0.28484	0.918234	0.540883	FALSE
V1400	0.0778198	0.10026	2	0	45	76	0.00766272	0.00201207	7.72448e-06	0.00383906	0.0441433	0.000169482	0.00383935	0.00384615	400	lowH	0.28484	0.712299	0.64385	FALSE
V1401	0.0778198	0.10026	2	0	45	98	0.0114719	-0.0166561	-9.57759e-05	0.00575022	0.055341	0.000318264	0.00575096	0.994231	401	lowH	0.28484	0.848377	0.575811	FALSE
V1402	0.0778198	0.10026	2	0	45	107	0.0467265	0.00641436	0.000150386	0.0234452	0.0765569	0.00179554	0.0234537	0.0239362	402	lowH	0.28484	0.931986	0.465993	FALSE
V1403	0.0778198	0.10026	2	0	45	108	0.0342753	0.0127694	0.000219817	0.0172143	0.0964529	0.00166149	0.0172259	0.0174419	403	lowH	0.28484	0.764234	0.382117	FALSE
V1404	0.0778198	0.10026	2	0	45	15	0.0115603	-0.0022989	-1.33123e-05	0.00579075	0.0404448	0.000234226	0.00579125	0.00581395	404	lowH	0.28484	0.66391	0.668045	FALSE
V1405	0.0778198	0.10026	2	0	45	37	0.00763348	-0.0249087	-9.5332e-05	0.00382726	0.0616352	0.000235933	0.00382789	0.996169	405	lowH	0.28484	0.918453	0.540774	FALSE
V1406	0.0778198	0.10026	2	0	45	46	0.0151506	-0.0164509	-0.000124888	0.00759159	0.0479035	0.000363707	0.00759248	0.00763359	406	lowH	0.28484	0.759699	0.62015	FALSE
V1407	0.0778198	0.10026	2	0	45	47	0.0151506	-0.0164509	-0.000124888	0.00759159	0.0479035	0.000363707	0.00759248	0.00763359	407	lowH	0.28484	0.759699	0.62015	FALSE
V1408	0.0778198	0.10026	2	0	45	54	0.0151506	-0.0164509	-0.000124888	0.00759159	0.0479035	0.000363707	0.00759248	0.00763359	408	lowH	0.28484	0.759699	0.62015	FALSE
V1409	0.0778198	0.10026	2	0	45	66	0.0150935	-0.0172394	-0.000130375	0.00756261	0.0469345	0.000354988	0.00756348	0.00760456	409	lowH	0.28484	0.747653	0.626173	FALSE
V1410	0.0778198	0.10026	2	0	45	95	0.0226385	0.016969	0.000192707	0.0113564	0.0713846	0.000810753	0.0113575	0.0114504	410	lowH	0.28484	0.981328	0.490664	FALSE
V1411	0.0778198	0.10026	2	0	45	99	0.0151506	0.0456807	0.000347395	0.00760485	0.0837348	0.000636834	0.00760537	0.00763359	411	lowH	0.28484	0.867595	0.433798	FALSE
V1412	0.0778198	0.10026	2	0	45	108	0.00763348	-0.0249087	-9.5332e-05	0.00382726	0.0616352	0.000235933	0.00382789	0.996169	412	lowH	0.28484	0.918453	0.540774	FALSE
V1413	0.0778198	0.10026	2	0	45	40	0.0229854	-0.00250235	-2.88298e-05	0.0115211	0.0543834	0.000626614	0.0115222	0.0116279	413	lowH	0.28484	0.837325	0.581337	FALSE
V1414	0.0778198	0.10026	2	0	45	57	0.0191187	-0.0210639	-0.000201717	0.00957643	0.0400775	0.000383838	0.00957738	0.00965251	414	lowH	0.28484	0.659007	0.670497	FALSE
V1415	0.0778198	0.10026	2	0	45	67	0.030411	-0.00820875	-0.000125073	0.0152366	0.0452264	0.000689155	0.0152379	0.015444	415	lowH	0.28484	0.726135	0.636933	FALSE
V1416	0.0778198	0.10026	2	0	45	71	0.0115159	0.02286	0.000132011	0.00577478	0.0633277	0.000365727	0.00577515	0.994208	416	lowH	0.28484	0.936557	0.531722	FALSE
V1417	0.0778198	0.10026	2	0	45	82	0.0230738	-0.00279272	-3.22988e-05	0.0115654	0.0543424	0.000628551	0.0115665	0.0116732	417	lowH	0.28484	0.836849	0.581575	FALSE
V1418	0.0778198	0.10026	2	0	45	85	0.0230738	-0.00279272	-3.22988e-05	0.0115654	0.0543424	0.000628551	0.0115665	0.0116732	418	lowH	0.28484	0.836849	0.581575	FALSE
V1419	0.0778198	0.10026	2	0	45	115	NA	NA	NA	NA	NA	NA	NA	NA	419	NA	NA	NA	NA	NA
V1420	0.0778198	0.10026	2	0	45	118	0.00806438	-0.0305287	-0.000123434	0.00404323	0.0614192	0.000248374	0.00404392	0.995951	420	lowH	0.28484	0.916119	0.54194	FALSE
V1421	0.0778198	0.10026	2	0	45	21	0.0116955	-0.0135405	-7.93938e-05	0.00586344	0.0596201	0.000349633	0.00586434	0.00588235	421	lowH	0.28484	0.896495	0.551752	FALSE
V1422	0.0778198	0.10026	2	0	45	24	0.011605	-0.0128679	-7.48671e-05	0.00581811	0.0596614	0.000347167	0.00581896	0.00583658	422	lowH	0.28484	0.896949	0.551526	FALSE
V1423	0.0778198	0.10026	2	0	45	54	NA	NA	NA	NA	NA	NA	NA	NA	423	NA	NA	NA	NA	NA
V1424	0.0778198	0.10026	2	0	45	57	0.00757565	-0.0241569	-9.17549e-05	0.00379829	0.0616591	0.000234235	0.00379887	0.996198	424	lowH	0.28484	0.91871	0.540645	FALSE
V1425	0.0778198	0.10026	2	0	45	60	0.00757565	-0.0241569	-9.17549e-05	0.00379829	0.0616591	0.000234235	0.00379887	0.996198	425	lowH	0.28484	0.91871	0.540645	FALSE
V1426	0.0778198	0.10026	2	0	45	63	0.00757565	-0.0241569	-9.17549e-05	0.00379829	0.0616591	0.000234235	0.00379887	0.996198	426	lowH	0.28484	0.91871	0.540645	FALSE
V1427	0.0778198	0.10026	2	0	45	84	0.0150935	-0.0172394	-0.000130375	0.00756261	0.0469345	0.000354988	0.00756348	0.00760456	427	lowH	0.28484	0.747653	0.626173	FALSE
V1428	0.0778198	0.10026	2	0	45	88	0.00757565	-0.0241569	-9.17549e-05	0.00379829	0.0616591	0.000234235	0.00379887	0.996198	428	lowH	0.28484	0.91871	0.540645	FALSE
V1429	0.0778198	0.10026	2	0	45	93	0.00757565	-0.0139529	-5.30205e-05	0.00379997	0.0710067	0.000269865	0.00380055	0.996198	429	lowH	0.28484	0.985034	0.492517	FALSE
V1430	0.0778198	0.10026	2	0	45	106	0.0113848	-0.0177459	-0.000101261	0.00570616	0.0537959	0.000307008	0.0057069	0.00572519	430	lowH	0.28484	0.830492	0.584754	FALSE
V1431	0.0778198	0.10026	2	0	45	112	0.0407986	0.000532593	1.08926e-05	0.0204521	0.0569894	0.00116591	0.0204584	0.0208333	431	lowH	0.28484	0.867156	0.566422	FALSE
V1432	0.0778198	0.10026	2	0	45	8	0.380376	0.0172265	0.00328533	0.190714	0.0583531	0.0111321	0.190772	0.744565	432	goodH	0.28484	0.882461	0.558769	FALSE
V1433	0.0778198	0.10026	2	0	45	10	0.37142	0.00266336	0.000495525	0.186053	0.0404117	0.00751995	0.186084	0.753555	433	goodH	0.28484	0.663468	0.668266	FALSE
V1434	0.0778198	0.10026	2	0	45	14	0.00847442	-0.0359668	-0.000152809	0.0042486	0.0612646	0.000260357	0.00424972	0.00425532	434	lowH	0.28484	0.914447	0.542777	FALSE
V1435	0.0778198	0.10026	2	0	45	16	0.00769219	-0.0256682	-9.89945e-05	0.0038567	0.0615999	0.000237609	0.0038573	0.996139	435	lowH	0.28484	0.918071	0.540965	FALSE
V1436	0.0778198	0.10026	2	0	45	21	0.499993	-0.000124956	-3.12397e-05	0.250006	0.000858145	0.000214542	0.250006	0.498084	436	goodH	0.36532	0.0170454	0.991477	FALSE
V1437	0.0778198	0.10026	2	0	45	22	0.00763348	-0.0249047	-9.53173e-05	0.00382728	0.0616263	0.000235896	0.00382785	0.996169	437	lowH	0.28484	0.918356	0.540822	FALSE
V1438	0.0778198	0.10026	2	0	45	36	0.00763348	-0.0249047	-9.53173e-05	0.00382728	0.0616263	0.000235896	0.00382785	0.996169	438	lowH	0.28484	0.918356	0.540822	FALSE
V1439	0.0778198	0.10026	2	0	45	39	0.498349	-0.000658062	-0.000164002	0.249219	0.00400086	0.0009971	0.249221	0.528736	439	goodH	0.36532	0.0782384	0.960881	FALSE
V1440	0.0778198	0.10026	2	0	45	40	0.498349	-0.000658062	-0.000164002	0.249219	0.00400086	0.0009971	0.249221	0.528736	440	goodH	0.36532	0.0782384	0.960881	FALSE
V1441	0.0778198	0.10026	2	0	45	51	0.496447	6.21891e-05	1.54415e-05	0.248299	0.00664439	0.00164981	0.248301	0.542146	441	goodH	0.361078	0.128247	0.935877	FALSE
V1442	0.0778198	0.10026	2	0	45	76	0.00763348	-0.0249047	-9.53173e-05	0.00382728	0.0616263	0.000235896	0.00382785	0.996169	442	lowH	0.28484	0.918356	0.540822	FALSE
V1443	0.0778198	0.10026	2	0	45	77	0.00763348	-0.0249047	-9.53173e-05	0.00382728	0.0616263	0.000235896	0.00382785	0.996169	443	lowH	0.28484	0.918356	0.540822	FALSE
V1444	0.0778198	0.10026	2	0	45	87	0.0114282	-0.0195145	-0.00011177	0.00572753	0.052443	0.000300407	0.00572825	0.00574713	444	lowH	0.28484	0.814605	0.592698	FALSE
V1445	0.0778198	0.10026	2	0	45	96	0.063247	0.0744008	0.00236541	0.0317928	0.114397	0.00363727	0.0317951	0.0326923	445	lowH	0.28484	0.638993	0.319496	FALSE
V1446	0.0778198	0.10026	2	0	45	99	0.0152663	-0.0181424	-0.000138774	0.00764915	0.0468455	0.00035837	0.00765004	0.00769231	446	lowH	0.28484	0.746542	0.626729	FALSE
V1447	0.0778198	0.10026	2	0	45	103	0.0153248	-0.018449	-0.00014166	0.00767843	0.0468167	0.000359521	0.00767934	0.992278	447	lowH	0.28484	0.746181	0.626909	FALSE
V1448	0.0778198	0.10026	2	0	45	105	0.0191187	0.00094695	9.07705e-06	0.00958556	0.0602488	0.000577581	0.00958659	0.00965251	448	lowH	0.28484	0.903393	0.548303	FALSE
V1449	0.0778198	0.10026	2	0	45	108	0.00769219	-0.025669	-9.89976e-05	0.0038567	0.0616017	0.000237617	0.00385731	0.996139	449	lowH	0.28484	0.91809	0.540955	FALSE
V1450	0.0778198	0.10026	2	0	45	117	0.0116501	0.0503315	0.000294401	0.00584924	0.0889708	0.000520452	0.00584969	0.994141	450	lowH	0.28484	0.823448	0.411724	FALSE
V1451	0.0778198	0.10026	2	0	45	15	0.0152082	-0.016752	-0.000127657	0.00762043	0.0478753	0.000364875	0.00762135	0.00766284	451	lowH	0.28484	0.759351	0.620325	FALSE
V1452	0.0778198	0.10026	2	0	45	26	0.0152082	-0.016752	-0.000127657	0.00762043	0.0478753	0.000364875	0.00762135	0.00766284	452	lowH	0.28484	0.759351	0.620325	FALSE
V1453	0.0778198	0.10026	2	0	45	42	0.00760445	-0.0245308	-9.35293e-05	0.00381272	0.0616464	0.000235077	0.00381332	0.996183	453	lowH	0.28484	0.918573	0.540714	FALSE
V1454	0.0778198	0.10026	2	0	45	54	0.00760445	-0.0245308	-9.35293e-05	0.00381272	0.0616464	0.000235077	0.00381332	0.996183	454	lowH	0.28484	0.918573	0.540714	FALSE
V1455	0.0778198	0.10026	2	0	45	71	0.0151506	-0.0164509	-0.000124888	0.00759159	0.0479035	0.000363707	0.00759248	0.00763359	455	lowH	0.28484	0.759699	0.62015	FALSE
V1456	0.0778198	0.10026	2	0	45	81	0.0151506	0.0196647	0.000149378	0.00759622	0.0598608	0.000454749	0.00759678	0.00763359	456	lowH	0.28484	0.899141	0.55043	FALSE
V1457	0.0778198	0.10026	2	0	45	84	0.00760445	-0.0245308	-9.35293e-05	0.00381272	0.0616464	0.000235077	0.00381332	0.996183	457	lowH	0.28484	0.918573	0.540714	FALSE
V1458	0.0778198	0.10026	2	0	45	99	0.0338882	0.02401	0.000408201	0.0170013	0.0731204	0.00124326	0.0170029	0.0172414	458	lowH	0.28484	0.964485	0.482243	FALSE
V1459	0.0778198	0.10026	2	0	45	102	0.00763348	-0.00852412	-3.25845e-05	0.00382263	0.0343211	0.000131207	0.00382294	0.996169	459	lowH	0.287768	0.57976	0.71012	FALSE
V1460	0.0778198	0.10026	2	0	45	105	0.0338882	-0.0119744	-0.000203349	0.016982	0.0496647	0.000843505	0.016984	0.0172414	460	lowH	0.28484	0.781297	0.609352	FALSE
V1461	0.0778198	0.10026	2	0	45	44	0.00862053	-0.0379207	-0.000163884	0.00432176	0.0612094	0.000264611	0.00432305	0.995671	461	lowH	0.28484	0.913849	0.543075	FALSE
V1462	0.0778198	0.10026	2	0	45	58	0.00833319	-0.0237857	-9.94175e-05	0.00417971	0.0706997	0.000295583	0.00418082	0.995816	462	lowH	0.28484	0.988055	0.494027	FALSE
V1463	0.0778198	0.10026	2	0	45	60	0.0286238	-5.21237e-05	-7.4797e-07	0.0143499	0.0583837	0.000837925	0.014352	0.985477	463	lowH	0.28484	0.882802	0.558599	FALSE
V1464	0.0778198	0.10026	2	0	45	64	0.0329126	-0.00183638	-3.02961e-05	0.0164977	0.0555163	0.00091604	0.0165004	0.0167364	464	lowH	0.28484	0.850389	0.574806	FALSE
V1465	0.0778198	0.10026	2	0	45	66	0.0330485	-0.00217705	-3.60646e-05	0.0165658	0.0554455	0.000918646	0.0165685	0.0168067	465	lowH	0.28484	0.849577	0.575212	FALSE
V1466	0.0778198	0.10026	2	0	45	70	0.0288598	0.012229	0.000176923	0.0144676	0.0566834	0.000820172	0.0144694	0.0146444	466	lowH	0.28484	0.863694	0.568153	FALSE
V1467	0.0778198	0.10026	2	0	45	71	0.0451504	-0.0163451	-0.000369777	0.0226231	0.047732	0.00108004	0.0226272	0.0231092	467	lowH	0.28484	0.757576	0.621212	FALSE
V1468	0.0778198	0.10026	2	0	45	72	0.0366471	-0.00629436	-0.000115593	0.0183645	0.0496201	0.000911393	0.0183674	0.0186722	468	lowH	0.28484	0.780754	0.609623	FALSE
V1469	0.0778198	0.10026	2	0	45	78	0.00775182	-0.0264489	-0.000102795	0.00388657	0.0615819	0.000239384	0.00388724	0.996109	469	lowH	0.28484	0.917877	0.541062	FALSE
V1470	0.0778198	0.10026	2	0	45	93	0.0232526	0.00131121	1.52851e-05	0.0116573	0.05856	0.000682732	0.0116587	0.0117647	470	lowH	0.28484	0.884765	0.557617	FALSE
V1471	0.0778198	0.10026	2	0	45	97	0.00775182	-0.0264489	-0.000102795	0.00388657	0.0615819	0.000239384	0.00388724	0.996109	471	lowH	0.28484	0.917877	0.541062	FALSE
V1472	0.0778198	0.10026	2	0	45	99	0.0307617	0.00915164	0.000141158	0.0154244	0.0617588	0.000952693	0.015426	0.015625	472	lowH	0.28484	0.919785	0.540108	FALSE
V1473	0.0778198	0.10026	2	0	45	108	0.0307617	0.00713987	0.000110118	0.015423	0.0599144	0.000924157	0.0154246	0.015625	473	lowH	0.28484	0.899729	0.550136	FALSE
V1474	0.0778198	0.10026	2	0	45	116	0.020038	0.040037	0.000402646	0.0100568	0.0808106	0.00081278	0.0100578	0.989879	474	lowH	0.28484	0.893273	0.446636	FALSE
V1475	0.0778198	0.10026	2	0	45	18	0.0160847	-0.0526381	-0.000424213	0.00805904	0.0532425	0.000429375	0.00806451	0.00810811	475	lowH	0.28484	0.824019	0.58799	FALSE
V1476	0.0778198	0.10026	2	0	45	23	0.00943375	-0.0489122	-0.000231306	0.00472901	0.0608541	0.000287903	0.00473103	0.995261	476	lowH	0.28484	0.909994	0.545003	FALSE
V1477	0.0778198	0.10026	2	0	45	26	0.0190459	-0.0335892	-0.000320541	0.00954298	0.0494098	0.000471675	0.00954619	0.00961538	477	lowH	0.28484	0.778194	0.610903	FALSE
V1478	0.0778198	0.10026	2	0	45	33	0.00896843	-0.0425756	-0.000191423	0.00449608	0.0610361	0.000274509	0.00449748	0.995495	478	lowH	0.28484	0.91197	0.544015	FALSE
V1479	0.0778198	0.10026	2	0	45	35	0.0177763	-0.0263699	-0.000234896	0.00890773	0.0502851	0.000448035	0.0089099	0.00896861	479	lowH	0.28484	0.788814	0.605593	FALSE
V1480	0.0778198	0.10026	2	0	45	45	0.0221702	-0.0234876	-0.000260909	0.0111084	0.047819	0.000531306	0.0111108	0.0112108	480	lowH	0.28484	0.758654	0.620673	FALSE
V1481	0.0778198	0.10026	2	0	45	60	0.00769219	-0.0154497	-5.96115e-05	0.00385841	0.0709499	0.000273797	0.00385901	0.996139	481	lowH	0.28484	0.985592	0.492796	FALSE
V1482	0.0778198	0.10026	2	0	45	61	0.00769219	-0.0154497	-5.96115e-05	0.00385841	0.0709499	0.000273797	0.00385901	0.996139	482	lowH	0.28484	0.985592	0.492796	FALSE
V1483	0.0778198	0.10026	2	0	45	80	0.030411	-0.00996381	-0.000151877	0.0152429	0.054419	0.000829599	0.0152446	0.984556	483	lowH	0.28484	0.837739	0.581131	FALSE
V1484	0.0778198	0.10026	2	0	45	84	0.0378647	0.239866	0.00460144	0.0191834	0.27884	0.00534947	0.0191847	0.980695	484	lowH	0.28484	0.123932	0.0619659	FALSE
V1485	0.0778198	0.10026	2	0	45	89	0.0154431	0.0219177	0.000169728	0.00774389	0.0627026	0.000485598	0.00774447	0.992218	485	lowH	0.28484	0.929906	0.535047	FALSE
V1486	0.0778198	0.10026	2	0	45	104	0.027392	-0.0186472	-0.000255833	0.0137196	0.038831	0.00053281	0.0137212	0.0138889	486	lowH	0.285407	0.64223	0.678885	FALSE
V1487	0.0778198	0.10026	2	0	45	110	0.015999	-0.00249568	-2.00021e-05	0.00801467	0.0418933	0.000335792	0.00801541	0.991935	487	lowH	0.28484	0.683074	0.658463	FALSE
V1488	0.0778198	0.10026	2	0	45	20	0.0202818	-0.00268077	-2.72828e-05	0.0101772	0.0788192	0.000802312	0.0101791	0.989754	488	lowH	0.28484	0.911192	0.455596	FALSE
V1489	0.0778198	0.10026	2	0	45	24	0.039047	0.267411	0.00529691	0.0198081	0.305229	0.00604647	0.0198096	0.98008	489	lowH	0.28484	0.0952517	0.0476258	FALSE
V1490	0.0778198	0.10026	2	0	45	44	0.0115159	-0.0201705	-0.000116414	0.00577148	0.0524011	0.000302471	0.00577223	0.00579151	490	lowH	0.28484	0.814108	0.592946	FALSE
V1491	0.0778198	0.10026	2	0	45	86	0.00760445	-0.0245278	-9.35178e-05	0.00381273	0.0616393	0.000235049	0.00381329	0.996183	491	lowH	0.28484	0.918496	0.540752	FALSE
V1492	0.0778198	0.10026	2	0	45	87	0.00760445	-0.0245278	-9.35178e-05	0.00381273	0.0616393	0.000235049	0.00381329	0.996183	492	lowH	0.28484	0.918496	0.540752	FALSE
V1493	0.0778198	0.10026	2	0	45	91	0.00760445	-0.0245278	-9.35178e-05	0.00381273	0.0616393	0.000235049	0.00381329	0.00381679	493	lowH	0.28484	0.918496	0.540752	FALSE
V1494	0.0778198	0.10026	2	0	45	104	0.0263606	0.0706403	0.000935693	0.0132459	0.10639	0.00140931	0.0132467	0.986641	494	lowH	0.28484	0.69212	0.34606	FALSE
V1495	0.0778198	0.10026	2	0	45	10	0.00952359	-0.0154016	-7.34633e-05	0.00476986	0.0389275	0.000185725	0.00477105	0.995215	495	lowH	0.285237	0.643536	0.678232	FALSE
V1496	0.0778198	0.10026	2	0	45	28	0.011605	-0.0208396	-0.000121205	0.0058161	0.0523629	0.000304591	0.00581691	0.00583658	496	lowH	0.28484	0.813657	0.593171	FALSE
V1497	0.0778198	0.10026	2	0	45	40	0.0701472	0.21662	0.00768561	0.0354798	0.244002	0.00865754	0.0354815	0.963602	497	lowH	0.28484	0.175425	0.0877124	FALSE
V1498	0.0778198	0.10026	2	0	45	57	0.00763348	-0.0249047	-9.53173e-05	0.00382728	0.0616263	0.000235896	0.00382785	0.996169	498	lowH	0.28484	0.918356	0.540822	FALSE
V1499	0.0778198	0.10026	2	0	45	65	0.0114282	0.0430862	0.000247132	0.00573576	0.0815777	0.000467941	0.00573614	0.994253	499	lowH	0.28484	0.886464	0.443232	FALSE
V1500	0.0778198	0.10026	2	0	45	99	0.0704068	0.064044	0.00226506	0.0353673	0.0995888	0.00352241	0.0353695	0.963462	500	lowH	0.28484	0.740701	0.37035	FALSE
V1501	0.0778198	0.10026	2	0	45	107	0.00769219	0.0920576	0.000356166	0.00386895	0.126846	0.000490787	0.00386916	0.996139	501	lowH	0.28484	0.564384	0.282192	FALSE
V1502	0.0778198	0.10026	2	0	45	119	0.0230738	0.0555811	0.000644017	0.011587	0.093359	0.00108181	0.0115876	0.988327	502	lowH	0.28484	0.788185	0.394093	FALSE
V1503	0.0778198	0.10026	2	0	45	14	0.0170927	0.00505417	4.32971e-05	0.0085666	0.051801	0.000443811	0.00856761	0.00862069	503	lowH	0.28484	0.80699	0.596505	FALSE
V1504	0.0778198	0.10026	2	0	45	34	0.0711971	0.0494032	0.00176579	0.0357424	0.0865766	0.00309467	0.0357449	0.963035	504	lowH	0.28484	0.843349	0.421674	FALSE
V1505	0.0778198	0.10026	2	0	45	42	0.00769219	0.0920707	0.000356222	0.003869	0.126863	0.000490863	0.00386924	0.996139	505	lowH	0.28484	0.564287	0.282143	FALSE
V1506	0.0778198	0.10026	2	0	45	54	0.0706683	0.216159	0.00772624	0.0357433	0.243782	0.00871398	0.035745	0.96332	506	lowH	0.28484	0.17581	0.0879052	FALSE
V1507	0.0778198	0.10026	2	0	45	65	0.0228977	-0.0158835	-0.000182189	0.0114703	0.0419141	0.000480818	0.0114715	0.011583	507	lowH	0.28484	0.683347	0.658326	FALSE
V1508	0.0778198	0.10026	2	0	45	78	0.0153837	-0.00159079	-1.22589e-05	0.00770616	0.0410021	0.000315993	0.00770676	0.00775194	508	lowH	0.28484	0.671315	0.664342	FALSE
V1509	0.0778198	0.10026	2	0	45	89	NA	NA	NA	NA	NA	NA	NA	NA	509	NA	NA	NA	NA	NA
V1510	0.0778198	0.10026	2	0	45	95	0.0267637	-0.0168332	-0.000225653	0.0134053	0.0391531	0.000524911	0.0134066	0.0135659	510	lowH	0.28516	0.646584	0.676708	FALSE
V1511	0.0778198	0.10026	2	0	45	98	0.030527	-0.0154899	-0.00023684	0.01529	0.0387737	0.000592908	0.0152915	0.0155039	511	lowH	0.285442	0.641454	0.679273	FALSE
V1512	0.0778198	0.10026	2	0	45	27	0.00382408	-0.0124456	-2.38293e-05	0.00191467	0.0307988	5.89741e-05	0.00191482	0.998084	512	lowH	0.294347	0.528978	0.735511	FALSE
V1513	0.0778198	0.10026	2	0	45	33	0.0114282	-0.018067	-0.000103486	0.00572789	0.0537691	0.000308022	0.00572861	0.00574713	513	lowH	0.28484	0.830179	0.58491	FALSE
V1514	0.0778198	0.10026	2	0	45	36	0.0114282	-0.018067	-0.000103486	0.00572789	0.0537691	0.000308022	0.00572861	0.00574713	514	lowH	0.28484	0.830179	0.58491	FALSE
V1515	0.0778198	0.10026	2	0	45	56	0.00763348	-0.0146939	-5.62627e-05	0.00382897	0.0709737	0.000271797	0.00382954	0.996169	515	lowH	0.28484	0.985359	0.492679	FALSE
V1516	0.0778198	0.10026	2	0	45	66	0.00757565	-0.0139529	-5.30205e-05	0.00379997	0.0710067	0.000269865	0.00380055	0.996198	516	lowH	0.28484	0.985034	0.492517	FALSE
V1517	0.0778198	0.10026	2	0	45	71	0.0188307	-0.0209338	-0.000197595	0.00943905	0.0561746	0.000530308	0.00944036	0.0095057	517	lowH	0.28484	0.857912	0.571044	FALSE
V1518	0.0778198	0.10026	2	0	45	77	0.00757565	0.0317978	0.000120841	0.00380029	0.0710067	0.000269865	0.00380055	0.996198	518	lowH	0.28484	0.985034	0.492517	FALSE
V1519	0.0778198	0.10026	2	0	45	84	0.0113418	0.0355262	0.00020216	0.00569045	0.0743489	0.000423109	0.00569085	0.994297	519	lowH	0.28484	0.952738	0.476369	FALSE
V1520	0.0778198	0.10026	2	0	45	114	0.0114719	-0.0183936	-0.000105759	0.00574978	0.0537499	0.00030909	0.00575052	0.00576923	520	lowH	0.28484	0.829955	0.585022	FALSE
V1521	0.0778198	0.10026	2	0	45	18	0.00766272	-0.0252857	-9.71458e-05	0.00384193	0.061615	0.000236757	0.00384253	0.996154	521	lowH	0.28484	0.918234	0.540883	FALSE
V1522	0.0778198	0.10026	2	0	45	21	0.0264603	-0.0220853	-0.00029279	0.0132572	0.0459094	0.000608704	0.0132588	0.01341	522	lowH	0.28484	0.734783	0.632608	FALSE
V1523	0.0778198	0.10026	2	0	45	26	0.0114282	0.0549735	0.000315478	0.00573873	0.0924826	0.000530767	0.0057391	0.994253	523	lowH	0.28484	0.795105	0.397553	FALSE
V1524	0.0778198	0.10026	2	0	45	33	0.0114282	-0.0217896	-0.000124788	0.00572697	0.0503589	0.00028844	0.00572768	0.00574713	524	lowH	0.28484	0.789706	0.605147	FALSE
V1525	0.0778198	0.10026	2	0	45	61	0.00760445	-0.0245278	-9.35178e-05	0.00381273	0.0616393	0.000235049	0.00381329	0.996183	525	lowH	0.28484	0.918496	0.540752	FALSE
V1526	0.0778198	0.10026	2	0	45	63	0.0152082	-0.0239187	-0.000182391	0.00762544	0.0625289	0.000476882	0.00762658	0.00766284	526	lowH	0.28484	0.92805	0.535975	FALSE
V1527	0.0778198	0.10026	2	0	45	69	0.00763348	-0.0249047	-9.53173e-05	0.00382728	0.0616263	0.000235896	0.00382785	0.996169	527	lowH	0.28484	0.918356	0.540822	FALSE
V1528	0.0778198	0.10026	2	0	45	70	0.0114282	0.0905616	0.000520515	0.00574763	0.12513	0.000719243	0.00574798	0.994253	528	lowH	0.28484	0.574126	0.287063	FALSE
V1529	0.0778198	0.10026	2	0	45	93	0.0152082	0.0104158	7.94665e-05	0.00762945	0.0727641	0.00055521	0.00763027	0.00766284	529	lowH	0.28484	0.967919	0.483959	FALSE
V1530	0.0778198	0.10026	2	0	45	105	0.0704068	0.218593	0.00778529	0.0356154	0.245916	0.00875884	0.0356172	0.963462	530	lowH	0.28484	0.172108	0.0860538	FALSE
V1531	0.0778198	0.10026	2	0	45	9	0.0195421	-0.0796344	-0.00077933	0.00978635	0.0536529	0.000525815	0.0098003	0.00986842	531	lowH	0.28484	0.828823	0.585588	FALSE
V1532	0.0778198	0.10026	2	0	45	45	0.0158093	-0.0199078	-0.000157697	0.00792141	0.0475789	0.000376945	0.00792252	0.00796813	532	lowH	0.28484	0.755677	0.622162	FALSE
V1533	0.0778198	0.10026	2	0	45	52	0.015747	-0.01827	-0.000144163	0.00789069	0.0488086	0.000385188	0.0078918	0.00793651	533	lowH	0.28484	0.770845	0.614577	FALSE
V1534	0.0778198	0.10026	2	0	45	57	0.015872	-0.00613578	-4.87775e-05	0.00794968	0.0382165	0.000303838	0.00795043	0.008	534	lowH	0.285711	0.633883	0.683059	FALSE
V1535	0.0778198	0.10026	2	0	45	72	0.0196444	-0.0165401	-0.000162794	0.00984238	0.0459321	0.000452141	0.00984368	0.00992063	535	lowH	0.28484	0.73507	0.632465	FALSE
V1536	0.0778198	0.10026	2	0	45	75	0.015747	-0.00677449	-5.34287e-05	0.00788675	0.0372815	0.000294057	0.00788748	0.00793651	536	lowH	0.286578	0.621082	0.689459	FALSE
V1537	0.0778198	0.10026	2	0	45	85	0.00790501	-0.0181999	-7.21643e-05	0.0039651	0.0708646	0.000281038	0.00396585	0.996032	537	lowH	0.28484	0.986431	0.493215	FALSE
V1538	0.0778198	0.10026	2	0	45	93	0.00790501	-0.02845	-0.000112757	0.00396333	0.0615129	0.000243842	0.00396408	0.996032	538	lowH	0.28484	0.917132	0.541434	FALSE
V1539	0.0778198	0.10026	2	0	45	103	0.378118	0.0330301	0.0062624	0.189597	0.0606569	0.0115012	0.18961	0.746862	539	goodH	0.28484	0.907847	0.546076	FALSE
V1540	0.0778198	0.10026	2	0	45	32	0.00947846	-0.0495408	-0.000235384	0.00475132	0.0608532	0.000289269	0.00475355	0.995238	540	lowH	0.28484	0.909984	0.545008	FALSE
V1541	0.0778198	0.10026	2	0	45	68	0.0189556	-0.0230835	-0.000219341	0.00950207	0.0584119	0.000555214	0.00950515	0.00956938	541	lowH	0.28484	0.883117	0.558442	FALSE
V1542	0.0778198	0.10026	2	0	45	71	0.0236373	-0.0242832	-0.000287642	0.0118453	0.0519476	0.00061553	0.0118491	0.0119617	542	lowH	0.28484	0.808732	0.595634	FALSE
V1543	0.0778198	0.10026	2	0	45	80	0.00952359	-0.0501487	-0.000239408	0.00477396	0.060822	0.000290495	0.00477614	0.995215	543	lowH	0.28484	0.909645	0.545178	FALSE
V1544	0.0778198	0.10026	2	0	45	89	0.0143877	-0.0389911	-0.000281141	0.00721037	0.0539825	0.000389378	0.00721305	0.00724638	544	lowH	0.28484	0.832667	0.583666	FALSE
V1545	0.0778198	0.10026	2	0	45	91	0.00966161	-0.0520395	-0.000252031	0.00484308	0.0607566	0.000294387	0.00484536	0.995146	545	lowH	0.28484	0.908933	0.545534	FALSE
V1546	0.0778198	0.10026	2	0	45	8	0.0262618	-0.000450383	-5.92494e-06	0.0131553	0.0409987	0.000539393	0.0131563	0.986692	546	lowH	0.28484	0.671271	0.664365	FALSE
V1547	0.0778198	0.10026	2	0	45	9	0.0188307	-0.00631011	-5.95078e-05	0.00943055	0.0357826	0.000337476	0.00943127	0.990494	547	lowH	0.286888	0.600313	0.699843	FALSE
V1548	0.0778198	0.10026	2	0	45	11	0.0262618	-0.0149498	-0.000196545	0.013147	0.0276886	0.000364051	0.0131481	0.986692	548	lowH	0.301421	0.482629	0.758685	FALSE
V1549	0.0778198	0.10026	2	0	45	16	0.00985198	-0.0547803	-0.000270496	0.00493784	0.0607861	0.000300372	0.00494146	0.99505	549	lowH	0.28484	0.909254	0.545373	FALSE
V1550	0.0778198	0.10026	2	0	45	20	0.0139204	0.0221401	0.000154617	0.00698355	0.0713147	0.000498158	0.00698534	0.992991	550	lowH	0.28484	0.982013	0.491006	FALSE
V1551	0.0778198	0.10026	2	0	45	28	0.305404	0.255426	0.0395459	0.154823	0.275322	0.0426304	0.154839	0.188073	551	goodH	0.28484	0.128358	0.0641789	FALSE
V1552	0.0778198	0.10026	2	0	45	29	0.0223685	-0.000450547	-5.05488e-06	0.0112194	0.0693497	0.000778331	0.0112233	0.0113122	552	lowH	0.28484	0.998551	0.500725	FALSE
V1553	0.0778198	0.10026	2	0	45	41	0.00840321	-0.0350478	-0.00014765	0.00421282	0.0613395	0.000258496	0.00421419	0.995781	553	lowH	0.28484	0.915258	0.542371	FALSE
V1554	0.0778198	0.10026	2	0	45	53	0.0172401	-0.0214758	-0.000185549	0.00863992	0.0524038	0.000452879	0.00864211	0.00869565	554	lowH	0.28484	0.81414	0.59293	FALSE
V1555	0.0778198	0.10026	2	0	45	58	0.0206163	-0.0195623	-0.000202064	0.0103293	0.0463454	0.000478805	0.0103312	0.0104167	555	lowH	0.28484	0.740273	0.629863	FALSE
V1556	0.0778198	0.10026	2	0	45	62	0.380175	0.256603	0.04947	0.192788	0.292145	0.056328	0.192808	0.74477	556	goodH	0.28484	0.10853	0.054265	FALSE
V1557	0.0778198	0.10026	2	0	45	68	0.0121699	-0.0274042	-0.00016712	0.00609832	0.0500361	0.000305204	0.00609966	0.993878	557	lowH	0.28484	0.785803	0.607099	FALSE
V1558	0.0778198	0.10026	2	0	45	81	0.288616	0.325499	0.047762	0.146735	0.344071	0.0504898	0.146742	0.825103	558	goodH	0.28484	0.0646581	0.0323291	FALSE
V1559	0.0778198	0.10026	2	0	45	87	0.00809703	-0.0207036	-8.40841e-05	0.00406132	0.0708133	0.000287668	0.00406235	0.995935	559	lowH	0.28484	0.986936	0.493468	FALSE
V1560	0.0778198	0.10026	2	0	45	88	0.00809703	-0.030986	-0.000125787	0.00405948	0.0614552	0.00024954	0.00406052	0.995935	560	lowH	0.28484	0.916509	0.541745	FALSE
V1561	0.0778198	0.10026	2	0	45	21	0.200312	0.224935	0.0228338	0.101513	0.260712	0.0264724	0.101539	0.887097	561	goodH	0.28484	0.148493	0.0742467	FALSE
V1562	0.0778198	0.10026	2	0	45	27	0.00865784	-0.0142561	-6.19443e-05	0.00434511	0.0830025	0.00036075	0.00434626	0.995652	562	lowH	0.28484	0.873955	0.436978	FALSE
V1563	0.0778198	0.10026	2	0	45	28	0.00847442	-0.035964	-0.000152797	0.00424861	0.0612602	0.000260337	0.0042497	0.995745	563	lowH	0.28484	0.914399	0.5428	FALSE
V1564	0.0778198	0.10026	2	0	45	36	0.016128	0.0116554	9.42268e-05	0.00808442	0.0551651	0.000446019	0.00808518	0.99187	564	lowH	0.28484	0.846355	0.576823	FALSE
V1565	0.0778198	0.10026	2	0	45	46	0.0359161	0.000397954	7.16752e-06	0.0180109	0.0646786	0.00116507	0.0180132	0.0182927	565	lowH	0.28484	0.950789	0.524605	FALSE
V1566	0.0778198	0.10026	2	0	45	49	0.0240928	-0.00872981	-0.000105407	0.0120744	0.0514835	0.000621704	0.0120758	0.0121951	566	lowH	0.28484	0.803205	0.598397	FALSE
V1567	0.0778198	0.10026	2	0	45	50	0.00799987	-0.0109862	-4.40115e-05	0.00400605	0.0341353	0.00013676	0.0040064	0.995984	567	lowH	0.287816	0.577125	0.711437	FALSE
V1568	0.0778198	0.10026	2	0	45	62	0.0153837	0.00695117	5.35868e-05	0.00770903	0.0488322	0.000376479	0.00770964	0.992248	568	lowH	0.28484	0.771135	0.614432	FALSE
V1569	0.0778198	0.10026	2	0	45	65	0.0191187	-0.0214446	-0.000205359	0.00957624	0.0397398	0.000380599	0.0095773	0.00965251	569	lowH	0.28484	0.654481	0.67276	FALSE
V1570	0.0778198	0.10026	2	0	45	68	0.00769219	0.0762905	0.000294966	0.00386635	0.112398	0.000434598	0.0038666	0.996139	570	lowH	0.28484	0.651864	0.325932	FALSE
V1571	0.0778198	0.10026	2	0	45	71	0.00769219	-0.0154497	-5.96115e-05	0.00385841	0.0709499	0.000273797	0.00385901	0.996139	571	lowH	0.28484	0.985592	0.492796	FALSE
V1572	0.0778198	0.10026	2	0	45	78	0.00769219	-0.025669	-9.89976e-05	0.0038567	0.0616017	0.000237617	0.00385731	0.996139	572	lowH	0.28484	0.91809	0.540955	FALSE
V1573	0.0778198	0.10026	2	0	45	80	0.0153248	-0.0224425	-0.000172293	0.0076771	0.0431597	0.000331381	0.00767801	0.00772201	573	lowH	0.28484	0.699604	0.650198	FALSE
V1574	0.0778198	0.10026	2	0	45	81	0.0228977	-0.025668	-0.000294487	0.0114729	0.0472873	0.000542596	0.0114744	0.011583	574	lowH	0.28484	0.752053	0.623974	FALSE
V1575	0.0778198	0.10026	2	0	45	90	0.112528	0.147589	0.00837945	0.0567755	0.192622	0.0109371	0.0567801	0.0598456	575	goodH	0.28484	0.292853	0.146427	FALSE
V1576	0.0778198	0.10026	2	0	45	96	0.00769219	-0.025669	-9.89976e-05	0.0038567	0.0616017	0.000237617	0.00385731	0.996139	576	lowH	0.28484	0.91809	0.540955	FALSE
V1577	0.0778198	0.10026	2	0	45	16	0.0121699	-0.0236524	-0.000144264	0.00609934	0.0534493	0.000326076	0.00610066	0.00612245	577	lowH	0.28484	0.826443	0.586779	FALSE
V1578	0.0778198	0.10026	2	0	45	19	0.107344	0.144532	0.00782826	0.054163	0.19094	0.0103433	0.0541702	0.943089	578	goodH	0.28484	0.297808	0.148904	FALSE
V1579	0.0778198	0.10026	2	0	45	23	0.499968	0.392656	0.100166	0.255099	0.419581	0.107042	0.255117	0.495984	579	goodH	0.244409	0.0304464	0.0152232	FALSE
V1580	0.0778198	0.10026	2	0	45	25	0.057531	0.0620297	0.00179261	0.0288991	0.0990638	0.00286309	0.0289014	0.970356	580	lowH	0.28484	0.744589	0.372294	FALSE
V1581	0.0778198	0.10026	2	0	45	26	0.0234342	-0.0091222	-0.000107196	0.0117511	0.0641486	0.000753932	0.0117529	0.0118577	581	lowH	0.28484	0.945229	0.527386	FALSE
V1582	0.0778198	0.10026	2	0	45	38	0.00763348	-0.0249047	-9.53173e-05	0.00382728	0.0616263	0.000235896	0.00382785	0.996169	582	lowH	0.28484	0.918356	0.540822	FALSE
V1583	0.0778198	0.10026	2	0	45	46	0.00760445	-0.0245278	-9.35178e-05	0.00381273	0.0616393	0.000235049	0.00381329	0.996183	583	lowH	0.28484	0.918496	0.540752	FALSE
V1584	0.0778198	0.10026	2	0	45	49	0.00760445	-0.014321	-5.46263e-05	0.00381442	0.0709863	0.000270811	0.00381498	0.996183	584	lowH	0.28484	0.985235	0.492617	FALSE
V1585	0.0778198	0.10026	2	0	45	52	0.245287	0.244948	0.0304129	0.12416	0.259969	0.0322787	0.124163	0.85687	585	goodH	0.28484	0.149597	0.0747987	FALSE
V1586	0.0778198	0.10026	2	0	45	56	0.00760445	-0.0245278	-9.35178e-05	0.00381273	0.0616393	0.000235049	0.00381329	0.00381679	586	lowH	0.28484	0.918496	0.540752	FALSE
V1587	0.0778198	0.10026	2	0	45	77	0.00760445	-0.0245278	-9.35178e-05	0.00381273	0.0616393	0.000235049	0.00381329	0.996183	587	lowH	0.28484	0.918496	0.540752	FALSE
V1588	0.0778198	0.10026	2	0	45	81	0.0189019	0.0142052	0.000134591	0.00947471	0.0547645	0.000518914	0.00947537	0.990458	588	lowH	0.28484	0.841736	0.579132	FALSE
V1589	0.0778198	0.10026	2	0	45	89	0.260355	0.234967	0.0309537	0.131736	0.251549	0.0331392	0.13174	0.153846	589	goodH	0.28484	0.162704	0.0813518	FALSE
V1590	0.0778198	0.10026	2	0	45	90	0.0114719	-0.0198418	-0.000114079	0.00574942	0.0524237	0.000301445	0.00575016	0.00576923	590	lowH	0.28484	0.814376	0.592812	FALSE
V1591	0.0778198	0.10026	2	0	45	102	0.0115159	-0.0187224	-0.000108063	0.00577184	0.0537288	0.000310155	0.0057726	0.994208	591	lowH	0.28484	0.82971	0.585145	FALSE
V1592	0.0778198	0.10026	2	0	45	114	0.383141	0.263921	0.0514119	0.1948	0.297155	0.0579095	0.19488	0.258278	592	goodH	0.28484	0.10324	0.0516201	FALSE
V1593	0.0778198	0.10026	2	0	45	18	0.00447425	-0.0126483	-2.83427e-05	0.00224084	0.0381622	8.55389e-05	0.00224145	0.997758	593	lowH	0.285762	0.633142	0.683429	FALSE
V1594	0.0778198	0.10026	2	0	45	35	0.0163923	-0.0039331	-3.2297e-05	0.00821159	0.0417241	0.00034267	0.00821277	0.991736	594	lowH	0.28484	0.680849	0.659575	FALSE
V1595	0.0778198	0.10026	2	0	45	36	0.151629	0.11996	0.00916077	0.0763654	0.150854	0.0115211	0.0763728	0.917355	595	goodH	0.28484	0.4442	0.2221	FALSE
V1596	0.0778198	0.10026	2	0	45	54	0.00793638	-0.0159823	-6.35025e-05	0.00397331	0.0292292	0.000116149	0.00397373	0.996016	596	lowH	0.297694	0.505768	0.747116	FALSE
V1597	0.0778198	0.10026	2	0	45	59	0.0274996	-0.0262823	-0.000362089	0.0137769	0.0448225	0.000617621	0.0137793	0.0139442	597	lowH	0.28484	0.720993	0.639503	FALSE
V1598	0.0778198	0.10026	2	0	45	62	0.0197219	-0.0207157	-0.00020466	0.00987946	0.0423838	0.000418792	0.00988094	0.00996016	598	lowH	0.28484	0.689501	0.65525	FALSE
V1599	0.0778198	0.10026	2	0	45	77	0.0194156	-0.0207406	-0.000201716	0.00972563	0.0413566	0.000402271	0.00972689	0.00980392	599	lowH	0.28484	0.676005	0.661997	FALSE
V1600	0.0778198	0.10026	2	0	45	94	0.0194156	-0.0217904	-0.000211916	0.00972519	0.0403965	0.000392914	0.00972645	0.00980392	600	lowH	0.28484	0.663266	0.668367	FALSE
V1601	0.0778198	0.10026	2	0	45	102	0.0196444	-0.0100531	-9.88953e-05	0.00983727	0.0341953	0.000336419	0.00983818	0.00992063	601	lowH	0.287768	0.577976	0.711012	FALSE
V1602	0.0778198	0.10026	2	0	45	104	0.00799987	-0.0194285	-7.79599e-05	0.00401266	0.0708183	0.000284224	0.00401343	0.995984	602	lowH	0.28484	0.986886	0.493443	FALSE
V1603	0.0778198	0.10026	2	0	45	105	0.155014	0.112218	0.00875734	0.0780388	0.145193	0.0113315	0.078044	0.915323	603	goodH	0.28484	0.470001	0.235	FALSE
V1604	0.0778198	0.10026	2	0	45	24	0.00766272	-0.0150705	-5.79254e-05	0.00384364	0.0709629	0.000272797	0.00384423	0.996154	604	lowH	0.28484	0.985464	0.492732	FALSE
V1605	0.0778198	0.10026	2	0	45	69	0.0152663	-0.0121573	-9.30172e-05	0.00765114	0.0523283	0.000400417	0.00765202	0.00769231	605	lowH	0.28484	0.813247	0.593376	FALSE
V1606	0.0778198	0.10026	2	0	45	78	0.0190459	-0.012276	-0.000117156	0.00954347	0.0479046	0.000457225	0.00954449	0.990385	606	lowH	0.28484	0.759712	0.620144	FALSE
V1607	0.0778198	0.10026	2	0	45	82	0.0398948	0.00972656	0.000194636	0.0200107	0.0691161	0.00138337	0.0200151	0.020362	607	lowH	0.28484	0.996215	0.501892	FALSE
V1608	0.0778198	0.10026	2	0	45	90	0.0317378	0.0151926	0.000241902	0.0159223	0.0721092	0.00114857	0.0159282	0.016129	608	lowH	0.28484	0.974262	0.487131	FALSE
V1609	0.0778198	0.10026	2	0	45	93	0.0394207	-0.00459149	-9.08125e-05	0.0197785	0.07707	0.00152526	0.0197906	0.0201149	609	lowH	0.28484	0.927229	0.463615	FALSE
V1610	0.0778198	0.10026	2	0	45	99	0.0114282	-0.0720525	-0.000412692	0.00572766	0.0644574	0.00036957	0.00573355	0.994253	610	lowH	0.28484	0.948472	0.525764	FALSE
V1611	0.0778198	0.10026	2	0	45	102	0.0288123	0.00810175	0.000117098	0.0144534	0.0710775	0.00102779	0.0144601	0.0146199	611	lowH	0.28484	0.984338	0.492169	FALSE
V1612	0.0778198	0.10026	2	0	45	44	0.0171661	-0.0112057	-9.63385e-05	0.0085973	0.0372777	0.000320532	0.00859849	0.991342	612	lowH	0.286578	0.62103	0.689485	FALSE
V1613	0.0778198	0.10026	2	0	45	58	0.0297172	0.0363078	0.000541497	0.0149141	0.0798401	0.00119088	0.0149158	0.984914	613	lowH	0.28484	0.901961	0.450981	FALSE
V1614	0.0778198	0.10026	2	0	45	62	0.0213195	-0.0192182	-0.000205306	0.0106829	0.0489118	0.000522616	0.0106849	0.0107759	614	lowH	0.28484	0.77211	0.613945	FALSE
V1615	0.0778198	0.10026	2	0	45	64	0.0129027	-0.0195156	-0.000126249	0.00646913	0.0618634	0.000400294	0.00647061	0.993506	615	lowH	0.28484	0.920911	0.539544	FALSE
V1616	0.0778198	0.10026	2	0	45	73	0.00862053	-0.0379006	-0.0001638	0.00432185	0.06118	0.000264476	0.00432292	0.995671	616	lowH	0.28484	0.913531	0.543235	FALSE
V1617	0.0778198	0.10026	2	0	45	74	0.0213195	-0.0216479	-0.000231238	0.0106817	0.0467079	0.000499013	0.0106837	0.0107759	617	lowH	0.28484	0.74482	0.62759	FALSE
V1618	0.0778198	0.10026	2	0	45	90	0.00938946	-0.048298	-0.000227333	0.00470688	0.0608631	0.00028659	0.00470876	0.995283	618	lowH	0.28484	0.910092	0.544954	FALSE
V1619	0.0778198	0.10026	2	0	45	91	0.0143877	-0.0340914	-0.000245862	0.00721187	0.0583916	0.000421281	0.00721476	0.00724638	619	lowH	0.28484	0.88289	0.558555	FALSE
V1620	0.0778198	0.10026	2	0	45	96	0.0265204	-0.0314194	-0.000417574	0.0132903	0.0552899	0.000735287	0.0132988	0.0134409	620	lowH	0.28484	0.84779	0.576105	FALSE
V1621	0.0778198	0.10026	2	0	45	100	0.0172898	-0.0661459	-0.000572727	0.00865854	0.0498642	0.000432258	0.00866869	0.991279	621	lowH	0.28484	0.783719	0.60814	FALSE
V1622	0.0778198	0.10026	2	0	45	14	0.00862053	-0.0379347	-0.000163942	0.0043217	0.0612298	0.000264705	0.00432315	0.004329	622	lowH	0.28484	0.91407	0.542965	FALSE
V1623	0.0778198	0.10026	2	0	45	16	0.0124735	-0.0259685	-0.000162337	0.0062513	0.0533291	0.000333468	0.00625302	0.00627615	623	lowH	0.28484	0.825035	0.587483	FALSE
V1624	0.0778198	0.10026	2	0	45	22	0.007968	-0.00261097	-1.04217e-05	0.00399151	0.0416468	0.000166255	0.00399201	0.004	624	lowH	0.28484	0.679832	0.660084	FALSE
V1625	0.0778198	0.10026	2	0	45	27	0.00787389	-0.0178025	-7.03106e-05	0.00394948	0.0708983	0.000280071	0.00395031	0.996047	625	lowH	0.28484	0.986099	0.49305	FALSE
V1626	0.0778198	0.10026	2	0	45	34	0.0156853	-0.0271937	-0.000213862	0.00786437	0.0623274	0.00049027	0.00786605	0.00790514	626	lowH	0.28484	0.925894	0.537053	FALSE
V1627	0.0778198	0.10026	2	0	45	37	0.0385951	0.0337584	0.000653947	0.0193714	0.0823444	0.0015953	0.0193736	0.019685	627	lowH	0.28484	0.879711	0.439855	FALSE
V1628	0.0778198	0.10026	2	0	45	79	0.00769219	0.0208788	8.05299e-05	0.00385702	0.0616017	0.000237617	0.00385731	0.996139	628	lowH	0.28484	0.91809	0.540955	FALSE
V1629	0.0778198	0.10026	2	0	45	85	0.0115603	-0.0190564	-0.000110414	0.00579406	0.053714	0.000311266	0.00579488	0.00581395	629	lowH	0.28484	0.829537	0.585232	FALSE
V1630	0.0778198	0.10026	2	0	45	91	0.0116955	-0.0200643	-0.000117613	0.0058618	0.0536391	0.000314464	0.00586259	0.00588235	630	lowH	0.28484	0.828662	0.585669	FALSE
V1631	0.0778198	0.10026	2	0	45	92	0.00781238	-0.0272333	-0.000106671	0.00391693	0.0615429	0.000241099	0.00391757	0.996078	631	lowH	0.28484	0.917456	0.541272	FALSE
V1632	0.0778198	0.10026	2	0	45	98	0.0195676	-0.0211554	-0.000207361	0.00980183	0.0414554	0.000406387	0.00980299	0.00988142	632	lowH	0.28484	0.67731	0.661345	FALSE
V1633	0.0778198	0.10026	2	0	45	8	0.00760445	-0.0245308	-9.35293e-05	0.00381272	0.0616464	0.000235077	0.00381332	0.00381679	633	lowH	0.28484	0.918573	0.540714	FALSE
V1634	0.0778198	0.10026	2	0	45	56	0.0189736	0.00152119	1.44708e-05	0.00951286	0.0603179	0.000573854	0.00951383	0.00957854	634	lowH	0.28484	0.904148	0.547926	FALSE
V1635	0.0778198	0.10026	2	0	45	57	0.0152082	-0.0178378	-0.000135926	0.00762009	0.0468727	0.000357214	0.00762094	0.00766284	635	lowH	0.28484	0.746882	0.626559	FALSE
V1636	0.0778198	0.10026	2	0	45	62	0.0152082	-0.0178378	-0.000135926	0.00762009	0.0468727	0.000357214	0.00762094	0.00766284	636	lowH	0.28484	0.746882	0.626559	FALSE
V1637	0.0778198	0.10026	2	0	45	98	0.0388616	-0.0120953	-0.00023564	0.0194819	0.0588287	0.00114638	0.0194867	0.0198238	637	lowH	0.28484	0.88775	0.556125	FALSE
V1638	0.0778198	0.10026	2	0	45	107	0.0265204	-0.0187839	-0.000249796	0.0132984	0.0664061	0.000883615	0.0133062	0.0134409	638	lowH	0.28484	0.968713	0.515643	FALSE
V1639	0.0778198	0.10026	2	0	45	15	0.00836805	-0.0242404	-0.000101742	0.0041972	0.0706776	0.000296725	0.00419829	0.995798	639	lowH	0.28484	0.988272	0.494136	FALSE
V1640	0.0778198	0.10026	2	0	45	24	0.0384468	0.00151751	2.92532e-05	0.0192772	0.0614465	0.00118466	0.0192795	0.980392	640	lowH	0.28484	0.916415	0.541792	FALSE
V1641	0.0778198	0.10026	2	0	45	33	0.0115603	-0.00519687	-3.009e-05	0.00579002	0.0377815	0.000218773	0.00579048	0.00581395	641	lowH	0.285903	0.627942	0.686029	FALSE
V1642	0.0778198	0.10026	2	0	45	91	0.00760445	-0.014321	-5.46263e-05	0.00381442	0.0709863	0.000270811	0.00381498	0.996183	642	lowH	0.28484	0.985235	0.492617	FALSE
V1643	0.0778198	0.10026	2	0	45	96	0.00760445	-0.0245278	-9.35178e-05	0.00381273	0.0616393	0.000235049	0.00381329	0.00381679	643	lowH	0.28484	0.918496	0.540752	FALSE
V1644	0.0778198	0.10026	2	0	45	110	0.00760445	-0.0245278	-9.35178e-05	0.00381273	0.0616393	0.000235049	0.00381329	0.996183	644	lowH	0.28484	0.918496	0.540752	FALSE
V1645	0.0778198	0.10026	2	0	45	21	0.033635	0.0234279	0.000395139	0.0168662	0.0627499	0.00105842	0.0168673	0.98289	645	lowH	0.28484	0.930411	0.534795	FALSE
V1646	0.0778198	0.10026	2	0	45	22	0.0836285	0.0533855	0.00224154	0.0419877	0.0890678	0.00373998	0.0419903	0.956274	646	lowH	0.28484	0.822652	0.411326	FALSE
V1647	0.0778198	0.10026	2	0	45	28	0.00757565	-0.0241539	-9.17438e-05	0.0037983	0.0616521	0.000234207	0.00379885	0.00380228	647	lowH	0.28484	0.918634	0.540683	FALSE
V1648	0.0778198	0.10026	2	0	45	31	0.343796	0.16688	0.0289352	0.173389	0.183396	0.0317998	0.173394	0.779468	648	goodH	0.28484	0.321082	0.160541	FALSE
V1649	0.0778198	0.10026	2	0	45	41	0.01876	0.106422	0.00100478	0.00944142	0.139146	0.00131381	0.00944196	0.99053	649	lowH	0.28484	0.499223	0.249612	FALSE
V1650	0.0778198	0.10026	2	0	45	47	0.426818	0.0889297	0.0190722	0.214464	0.1049	0.0224979	0.21447	0.691288	650	goodH	0.28484	0.702484	0.351242	FALSE
V1651	0.0778198	0.10026	2	0	45	51	0.493967	0.0109718	0.00271216	0.247194	0.0183825	0.0045441	0.247198	0.554924	651	goodH	0.326788	0.335043	0.832478	FALSE
V1652	0.0778198	0.10026	2	0	45	53	0.336425	0.179365	0.030451	0.169771	0.195249	0.0331485	0.169776	0.785985	652	goodH	0.28484	0.285281	0.142641	FALSE
V1653	0.0778198	0.10026	2	0	45	55	0.499283	-0.000585372	-0.00014615	0.24967	0.00251936	0.000629011	0.249671	0.518939	653	goodH	0.36532	0.0496304	0.975185	FALSE
V1654	0.0778198	0.10026	2	0	45	67	0.0623206	0.213931	0.00674118	0.031511	0.236894	0.00746508	0.0315123	0.967803	654	lowH	0.28484	0.188312	0.0941561	FALSE
V1655	0.0778198	0.10026	2	0	45	71	0.0833262	0.0737597	0.00308855	0.0418731	0.107654	0.00450809	0.0418756	0.956439	655	lowH	0.28484	0.683448	0.341724	FALSE
V1656	0.0778198	0.10026	2	0	45	86	0.0225535	-0.00164347	-1.85785e-05	0.0113044	0.0540968	0.000611592	0.0113055	0.988593	656	lowH	0.28484	0.833998	0.583001	FALSE
V1657	0.0778198	0.10026	2	0	45	87	0.0262618	-0.00489633	-6.4436e-05	0.0131601	0.0490388	0.000645412	0.0131613	0.013308	657	lowH	0.28484	0.773664	0.613168	FALSE
V1658	0.0778198	0.10026	2	0	45	89	0.0150935	-0.00620298	-4.68883e-05	0.00755899	0.0359571	0.000271819	0.00755952	0.00760456	658	lowH	0.286888	0.602747	0.698626	FALSE
V1659	0.0778198	0.10026	2	0	45	105	0.0338882	-0.00702304	-0.000119291	0.0169857	0.0541937	0.000920615	0.0169875	0.982759	659	lowH	0.28484	0.835123	0.582438	FALSE
V1660	0.0778198	0.10026	2	0	45	106	0.00763348	-0.0249047	-9.53173e-05	0.00382728	0.0616263	0.000235896	0.00382785	0.996169	660	lowH	0.28484	0.918356	0.540822	FALSE
V1661	0.0778198	0.10026	2	0	45	113	0.0114719	-0.00478766	-2.75088e-05	0.00574576	0.0378218	0.000217331	0.00574618	0.994231	661	lowH	0.285868	0.628493	0.685753	FALSE
V1662	0.0778198	0.10026	2	0	45	41	0.0265607	-0.000457478	-6.09369e-06	0.0133202	0.0659832	0.000879014	0.0133218	0.0134615	662	lowH	0.28484	0.964354	0.517823	FALSE
V1663	0.0778198	0.10026	2	0	45	50	0.0153248	-0.0184455	-0.000141633	0.00767846	0.0468083	0.000359454	0.00767927	0.00772201	663	lowH	0.28484	0.746076	0.626962	FALSE
V1664	0.0778198	0.10026	2	0	45	71	0.0114719	0.0391782	0.000225831	0.0057642	0.106471	0.000613794	0.00576489	0.994231	664	lowH	0.28484	0.691562	0.345781	FALSE
V1665	0.0778198	0.10026	2	0	45	79	0.00766272	0.00201207	7.72448e-06	0.00383906	0.0441433	0.000169482	0.00383935	0.996154	665	lowH	0.28484	0.712299	0.64385	FALSE
V1666	0.0778198	0.10026	2	0	45	80	0.0378647	0.0183044	0.000347755	0.0189984	0.0758975	0.00144209	0.0190005	0.980695	666	lowH	0.28484	0.938136	0.469068	FALSE
V1667	0.0778198	0.10026	2	0	45	89	0.00766272	-0.00275602	-1.05783e-05	0.00383827	0.0397709	0.000152663	0.00383856	0.00384615	667	lowH	0.28484	0.654899	0.67255	FALSE
V1668	0.0778198	0.10026	2	0	45	58	0.0151506	-0.0175363	-0.000133123	0.00759125	0.046901	0.000356076	0.00759208	0.00763359	668	lowH	0.28484	0.747235	0.626382	FALSE
V1669	0.0778198	0.10026	2	0	45	65	0.00760445	-0.00832856	-3.1716e-05	0.0038081	0.03433	0.000130742	0.00380838	0.00381679	669	lowH	0.287768	0.579886	0.710057	FALSE
V1670	0.0778198	0.10026	2	0	45	97	0.00766272	-0.00871892	-3.34569e-05	0.00383727	0.0343028	0.00013164	0.00383757	0.00384615	670	lowH	0.287768	0.579501	0.710249	FALSE
V1671	0.0778198	0.10026	2	0	45	112	0.0154431	-0.0150756	-0.00011667	0.00773902	0.0504173	0.000390229	0.00773999	0.0077821	671	lowH	0.28484	0.79041	0.604795	FALSE
V1672	0.0778198	0.10026	2	0	45	24	0.019266	-0.0179697	-0.000173438	0.00965168	0.0433974	0.000418906	0.00965278	0.00972763	672	lowH	0.28484	0.702683	0.648658	FALSE
V1673	0.0778198	0.10026	2	0	45	31	0.0228977	-0.0164671	-0.000188878	0.01147	0.0413812	0.000474694	0.0114712	0.011583	673	lowH	0.28484	0.67633	0.661835	FALSE
V1674	0.0778198	0.10026	2	0	45	61	0.0227243	0.00730735	8.32113e-05	0.0113873	0.0485092	0.000552431	0.0113882	0.0114943	674	lowH	0.28484	0.76717	0.616415	FALSE
V1675	0.0778198	0.10026	2	0	45	115	0.0189736	0.0397726	0.000378981	0.00952869	0.0953788	0.000908923	0.00952961	0.990421	675	lowH	0.28484	0.772465	0.386233	FALSE
V1676	0.0778198	0.10026	2	0	45	14	0.219872	0.243403	0.0271877	0.111698	0.30459	0.0340396	0.111756	0.874251	676	goodH	0.28484	0.095861	0.0479305	FALSE
V1677	0.0778198	0.10026	2	0	45	17	0.265928	0.267763	0.0362059	0.135217	0.323311	0.0437358	0.135275	0.157895	677	goodH	0.28484	0.0795333	0.0397667	FALSE
V1678	0.0778198	0.10026	2	0	45	18	0.0284841	0.0709185	0.00101632	0.0143308	0.125312	0.00179656	0.0143367	0.0144509	678	lowH	0.28484	0.573083	0.286542	FALSE
V1679	0.0778198	0.10026	2	0	45	33	0.0232526	-0.00393785	-4.58943e-05	0.0116546	0.0537375	0.000626352	0.0116558	0.0117647	679	lowH	0.28484	0.829811	0.585095	FALSE
V1680	0.0778198	0.10026	2	0	45	46	0.0114719	0.118825	0.000686448	0.00577695	0.15119	0.000873474	0.00577732	0.994231	680	lowH	0.28484	0.442712	0.221356	FALSE
V1681	0.0778198	0.10026	2	0	45	51	0.0263606	0.00856011	0.000113143	0.0132175	0.0615921	0.00081417	0.0132188	0.0133588	681	lowH	0.28484	0.917987	0.541006	FALSE
V1682	0.0778198	0.10026	2	0	45	61	0.0226385	-0.00192222	-2.18115e-05	0.0113471	0.0540608	0.000613495	0.0113482	0.0114504	682	lowH	0.28484	0.833579	0.583211	FALSE
V1683	0.0778198	0.10026	2	0	45	63	0.0226385	-0.00192222	-2.18115e-05	0.0113471	0.0540608	0.000613495	0.0113482	0.0114504	683	lowH	0.28484	0.833579	0.583211	FALSE
V1684	0.0778198	0.10026	2	0	45	84	0.0226385	-0.00192222	-2.18115e-05	0.0113471	0.0540608	0.000613495	0.0113482	0.0114504	684	lowH	0.28484	0.833579	0.583211	FALSE
V1685	0.0778198	0.10026	2	0	45	93	0.0189019	-0.017363	-0.000164411	0.00946902	0.0427847	0.000405174	0.00947006	0.00954198	685	lowH	0.28484	0.694731	0.652634	FALSE
V1686	0.0778198	0.10026	2	0	45	97	0.0227243	0.283576	0.00326852	0.0115261	0.301958	0.00348053	0.0115265	0.988506	686	lowH	0.28484	0.0984103	0.0492052	FALSE
V1687	0.0778198	0.10026	2	0	45	108	0.0271793	-0.00373505	-5.08777e-05	0.0136217	0.0520251	0.000708756	0.0136233	0.0137795	687	lowH	0.28484	0.809653	0.595173	FALSE
V1688	0.0778198	0.10026	2	0	45	19	0.0155029	-0.00574102	-4.46831e-05	0.00778314	0.0909215	0.000708114	0.00778819	0.0078125	688	lowH	0.28484	0.807582	0.403791	FALSE
V1689	0.0778198	0.10026	2	0	45	20	0.0102561	-0.0604122	-0.000310522	0.00514006	0.0606046	0.000311764	0.00514424	0.00515464	689	lowH	0.28484	0.907277	0.546361	FALSE
V1690	0.0778198	0.10026	2	0	45	48	0.0308804	0.000748345	1.15889e-05	0.0154861	0.0652423	0.00101049	0.0154882	0.0156863	690	lowH	0.28484	0.956672	0.521664	FALSE
V1691	0.0778198	0.10026	2	0	45	54	0.0231628	0.0152985	0.000177758	0.0116193	0.0711406	0.000826702	0.0116207	0.0117188	691	lowH	0.28484	0.983719	0.49186	FALSE
V1692	0.0778198	0.10026	2	0	45	70	0.465752	0.512306	0.122399	0.238918	0.533514	0.127472	0.238929	0.630859	692	goodH	0.145596	0.00977272	0.00488636	FALSE
V1693	0.0778198	0.10026	2	0	45	81	0.0232526	0.0150093	0.000175072	0.0116643	0.0710882	0.000829286	0.0116656	0.988235	693	lowH	0.28484	0.984233	0.492117	FALSE
V1694	0.0778198	0.10026	2	0	45	93	0.073394	0.143386	0.00531012	0.0370336	0.192819	0.00714163	0.0370381	0.0381526	694	lowH	0.28484	0.292281	0.14614	FALSE
V1695	0.0778198	0.10026	2	0	45	96	0.00793638	-0.0288654	-0.000114856	0.00397903	0.0615077	0.000244792	0.00397985	0.00398406	695	lowH	0.28484	0.917076	0.541462	FALSE
V1696	0.0778198	0.10026	2	0	45	102	0.00816313	0.00990494	4.05281e-05	0.00409171	0.0541279	0.000221501	0.00409217	0.00409836	696	lowH	0.28484	0.834359	0.582821	FALSE
V1697	0.0778198	0.10026	2	0	45	103	0.028277	0.0524952	0.000745873	0.0142084	0.105538	0.00149974	0.0142103	0.985656	697	lowH	0.28484	0.698025	0.349012	FALSE
V1698	0.0778198	0.10026	2	0	45	115	0.0240928	0.0142101	0.000171878	0.0120954	0.0879153	0.00106381	0.0121004	0.0121951	698	lowH	0.28484	0.832163	0.416082	FALSE
V1699	0.0778198	0.10026	2	0	45	10	0.0119043	-0.0441378	-0.000262914	0.00595667	0.0279975	0.000166909	0.00596157	0.994012	699	lowH	0.300599	0.487297	0.756352	FALSE
V1700	0.0778198	0.10026	2	0	45	27	0.0514492	0.207747	0.00540925	0.0260377	0.254248	0.00662076	0.0260406	0.0264228	700	lowH	0.28484	0.158383	0.0791915	FALSE
V1701	0.0778198	0.10026	2	0	45	30	0.00790501	0.00161408	6.39275e-06	0.00396063	0.0451287	0.000178754	0.003961	0.00396825	701	lowH	0.28484	0.724892	0.637554	FALSE
V1702	0.0778198	0.10026	2	0	45	37	0.0155632	0.017663	0.000137821	0.00780283	0.0591323	0.000461438	0.00780349	0.992157	702	lowH	0.28484	0.891113	0.554444	FALSE
V1703	0.0778198	0.10026	2	0	45	49	0.00772189	-0.0260598	-0.000100892	0.00387157	0.0615973	0.00023852	0.00387224	0.00387597	703	lowH	0.28484	0.918043	0.540978	FALSE
V1704	0.0778198	0.10026	2	0	45	59	0.00383876	-0.0126359	-2.42864e-05	0.00192202	0.0307929	5.91893e-05	0.00192217	0.998077	704	lowH	0.294347	0.528892	0.735554	FALSE
V1705	0.0778198	0.10026	2	0	45	74	0.118868	0.0176365	0.00105091	0.0595868	0.0557651	0.00332309	0.0595909	0.936538	705	goodH	0.28484	0.853239	0.573381	FALSE
V1706	0.0778198	0.10026	2	0	45	79	0.00383876	-0.0166065	-3.19126e-05	0.00192169	0.0271518	5.21814e-05	0.00192184	0.00192308	706	lowH	0.302787	0.474484	0.762758	FALSE
V1707	0.0778198	0.10026	2	0	45	80	0.00766272	-0.0150705	-5.79254e-05	0.00384364	0.0709629	0.000272797	0.00384423	0.996154	707	lowH	0.28484	0.985464	0.492732	FALSE
V1708	0.0778198	0.10026	2	0	45	87	0.122219	0.0053837	0.000329663	0.0612335	0.0444344	0.00272107	0.0612378	0.934615	708	goodH	0.28484	0.716033	0.641984	FALSE
V1709	0.0778198	0.10026	2	0	45	88	0.0114719	-0.0198418	-0.000114079	0.00574942	0.0524237	0.000301445	0.00575016	0.994231	709	lowH	0.28484	0.814376	0.592812	FALSE
V1710	0.0778198	0.10026	2	0	45	109	0.43168	0.620076	0.137958	0.222485	0.634643	0.141202	0.222491	0.684825	710	goodH	0.0909602	0.00356415	0.00178208	FALSE
V1711	0.0778198	0.10026	2	0	45	43	0.440715	0.65972	0.150449	0.228049	0.681647	0.155464	0.228071	0.67217	711	goodH	0.0777404	0.00223022	0.00111511	FALSE
V1712	0.0778198	0.10026	2	0	45	50	0.192037	0.0807509	0.00779646	0.0965496	0.116474	0.0112466	0.0965591	0.107595	712	goodH	0.28484	0.625893	0.312947	FALSE
V1713	0.0778198	0.10026	2	0	45	54	0.00833319	-0.0340933	-0.000142436	0.00417784	0.0613295	0.000256289	0.00417888	0.995816	713	lowH	0.28484	0.91515	0.542425	FALSE
V1714	0.0778198	0.10026	2	0	45	62	0.243194	0.0763764	0.00933562	0.122232	0.10957	0.0133943	0.122244	0.141667	714	goodH	0.28484	0.67051	0.335255	FALSE
V1715	0.0778198	0.10026	2	0	45	67	0.122247	0.0242737	0.00148844	0.0613191	0.0686676	0.00421122	0.0613276	0.0654008	715	goodH	0.28484	0.991715	0.504143	FALSE
V1716	0.0778198	0.10026	2	0	45	68	0.0374084	0.089607	0.0016862	0.0188177	0.12734	0.00239652	0.0188198	0.980932	716	lowH	0.28484	0.561607	0.280803	FALSE
V1717	0.0778198	0.10026	2	0	45	69	0.0374084	0.100033	0.00188334	0.0188271	0.136827	0.00257636	0.0188294	0.980932	717	lowH	0.28484	0.510905	0.255452	FALSE
V1718	0.0778198	0.10026	2	0	45	72	0.0125781	-0.0228511	-0.000144073	0.00630484	0.0568016	0.000358214	0.00630641	0.993671	718	lowH	0.28484	0.865033	0.567484	FALSE
V1719	0.0778198	0.10026	2	0	45	77	0.0253123	-0.020298	-0.000257393	0.0126807	0.0441328	0.000559747	0.0126832	0.0128205	719	lowH	0.28484	0.712164	0.643918	FALSE
V1720	0.0778198	0.10026	2	0	45	80	0.0170927	-0.0132972	-0.000113944	0.00856901	0.059145	0.000506924	0.00857086	0.00862069	720	lowH	0.28484	0.891253	0.554373	FALSE
V1721	0.0778198	0.10026	2	0	45	83	0.0663118	0.0694013	0.00231357	0.0333361	0.114838	0.00382876	0.0333405	0.965665	721	lowH	0.28484	0.636189	0.318095	FALSE
V1722	0.0778198	0.10026	2	0	45	91	0.0170927	-0.00845139	-7.24355e-05	0.00857083	0.0635421	0.00054473	0.00857275	0.00862069	722	lowH	0.28484	0.938828	0.530586	FALSE
V1723	0.0778198	0.10026	2	0	45	93	0.00858353	-0.0374316	-0.000161076	0.00430321	0.061233	0.000263579	0.00430453	0.99569	723	lowH	0.28484	0.914105	0.542947	FALSE
V1724	0.0778198	0.10026	2	0	45	97	0.0129027	0.013081	8.46212e-05	0.00646903	0.0594122	0.000384396	0.00646998	0.00649351	724	lowH	0.28484	0.894204	0.552898	FALSE
V1725	0.0778198	0.10026	2	0	45	11	0.019229	-0.00158426	-1.52863e-05	0.00964884	0.0788954	0.000761563	0.00965281	0.00970874	725	lowH	0.28484	0.9105	0.45525	FALSE
V1726	0.0778198	0.10026	2	0	45	14	0.0136668	-0.0333878	-0.000228681	0.00684923	0.0543714	0.000372548	0.00685191	0.00688073	726	lowH	0.28484	0.837186	0.581407	FALSE
V1727	0.0778198	0.10026	2	0	45	17	0.0251005	0.0648037	0.000817371	0.012613	0.105126	0.00132613	0.0126147	0.987288	727	lowH	0.28484	0.700902	0.350451	FALSE
V1728	0.0778198	0.10026	2	0	45	25	0.0122195	-0.0240193	-0.000147099	0.00612421	0.0534087	0.00032715	0.0061254	0.00614754	728	lowH	0.28484	0.825967	0.587016	FALSE
V1729	0.0778198	0.10026	2	0	45	27	0.00772189	-0.0260573	-0.000100883	0.00387157	0.0615918	0.000238497	0.00387222	0.996124	729	lowH	0.28484	0.917984	0.541008	FALSE
V1730	0.0778198	0.10026	2	0	45	31	0.0154431	0.0335429	0.00026014	0.00775543	0.0949067	0.000736129	0.00775635	0.0077821	730	lowH	0.28484	0.776111	0.388056	FALSE
V1731	0.0778198	0.10026	2	0	45	54	0.0412575	0.0270898	0.00056074	0.0206993	0.074072	0.00153337	0.0207011	0.0210728	731	lowH	0.28484	0.955374	0.477687	FALSE
V1732	0.0778198	0.10026	2	0	45	57	0.0340163	0.00976385	0.000166523	0.0170551	0.0602474	0.00102762	0.0170567	0.0173077	732	lowH	0.28484	0.903377	0.548311	FALSE
V1733	0.0778198	0.10026	2	0	45	60	0.0377219	0.0340356	0.000644367	0.0189321	0.0814716	0.00154257	0.0189338	0.0192308	733	lowH	0.28484	0.887403	0.443701	FALSE
V1734	0.0778198	0.10026	2	0	45	72	0.00766272	-0.00871946	-3.3459e-05	0.00383727	0.0343049	0.000131648	0.00383758	0.996154	734	lowH	0.287768	0.57953	0.710235	FALSE
V1735	0.0778198	0.10026	2	0	45	79	0.0114719	-0.00346085	-1.98864e-05	0.00574609	0.0390448	0.000224373	0.00574654	0.994231	735	lowH	0.285161	0.645122	0.677439	FALSE
V1736	0.0778198	0.10026	2	0	45	81	0.0340163	0.00869102	0.000148219	0.0170543	0.059264	0.0010108	0.0170559	0.0173077	736	lowH	0.28484	0.892568	0.553716	FALSE
V1737	0.0778198	0.10026	2	0	45	120	0.0189257	0.0350209	0.000332986	0.0095082	0.100245	0.000953576	0.00951249	0.990446	737	lowH	0.28484	0.735872	0.367936	FALSE
V1738	0.0778198	0.10026	2	0	45	6	0.129547	0.0530074	0.00345224	0.0651275	0.110871	0.00722418	0.0651587	0.93038	738	goodH	0.28484	0.661871	0.330936	FALSE
V1739	0.0778198	0.10026	2	0	45	13	0.410372	0.149306	0.0308729	0.206776	0.163813	0.0338734	0.206781	0.711694	739	goodH	0.28484	0.39034	0.19517	FALSE
V1740	0.0778198	0.10026	2	0	45	14	0.17554	0.0632084	0.00557291	0.0881671	0.0969089	0.00854466	0.0881721	0.902778	740	goodH	0.28484	0.760766	0.380383	FALSE
V1741	0.0778198	0.10026	2	0	45	15	0.410567	0.149774	0.0309843	0.206874	0.163916	0.0339107	0.206879	0.288538	741	goodH	0.28484	0.389941	0.19497	FALSE
V1742	0.0778198	0.10026	2	0	45	22	0.141513	0.0418669	0.00297299	0.0710105	0.0772067	0.00548283	0.0710149	0.923372	742	goodH	0.28484	0.925966	0.462983	FALSE
V1743	0.0778198	0.10026	2	0	45	35	0.048568	0.0131749	0.000320722	0.0243434	0.0533061	0.00129774	0.0243452	0.975096	743	lowH	0.28484	0.824764	0.587618	FALSE
V1744	0.0778198	0.10026	2	0	45	36	0.11172	0.0983798	0.00552906	0.0562012	0.129892	0.00730049	0.0562043	0.940613	744	goodH	0.28484	0.547492	0.273746	FALSE
V1745	0.0778198	0.10026	2	0	45	42	0.334853	0.143398	0.0241931	0.168713	0.16251	0.0274185	0.168719	0.787356	745	goodH	0.28484	0.395446	0.197723	FALSE
V1746	0.0778198	0.10026	2	0	45	50	0.304091	0.136877	0.0209669	0.15318	0.158123	0.0242222	0.153186	0.812977	746	goodH	0.28484	0.413133	0.206567	FALSE
V1747	0.0778198	0.10026	2	0	45	58	0.274372	0.108083	0.0149204	0.138045	0.133098	0.0183744	0.138051	0.835878	747	goodH	0.28484	0.530261	0.26513	FALSE
V1748	0.0778198	0.10026	2	0	45	84	0.175711	0.0794301	0.00701508	0.0883176	0.112326	0.00992091	0.0883226	0.0973282	748	goodH	0.28484	0.652333	0.326167	FALSE
V1749	0.0778198	0.10026	2	0	45	97	0.0189019	-0.0173609	-0.000164391	0.00946904	0.0427797	0.000405124	0.00947001	0.00954198	749	lowH	0.28484	0.694666	0.652667	FALSE
V1750	0.0778198	0.10026	2	0	45	100	0.00380951	-0.00715827	-1.36566e-05	0.0019078	0.0354847	6.77027e-05	0.00190794	0.998092	750	lowH	0.286888	0.596147	0.701926	FALSE
V1751	0.0778198	0.10026	2	0	45	31	0.0397188	-0.00313213	-6.23631e-05	0.0199108	0.0572486	0.00114011	0.0199151	0.0202703	751	lowH	0.28484	0.870081	0.564959	FALSE
V1752	0.0778198	0.10026	2	0	45	48	0.0475907	0.000848254	2.02325e-05	0.0238519	0.0522151	0.00124558	0.0238548	0.0243902	752	lowH	0.28484	0.811906	0.594047	FALSE
V1753	0.0778198	0.10026	2	0	45	51	0.0121699	-0.0111277	-6.78167e-05	0.00609438	0.0346681	0.000211304	0.00609505	0.00612245	753	lowH	0.287768	0.584667	0.707667	FALSE
V1754	0.0778198	0.10026	2	0	45	54	0.0162591	-0.0185637	-0.000151256	0.00814792	0.0507576	0.000413639	0.00814929	0.00819672	754	lowH	0.28484	0.794509	0.602746	FALSE
V1755	0.0778198	0.10026	2	0	45	57	0.00812995	-0.00386981	-1.57601e-05	0.00407258	0.0413807	0.000168545	0.00407302	0.00408163	755	lowH	0.28484	0.676324	0.661838	FALSE
V1756	0.0778198	0.10026	2	0	45	60	0.0279385	0.00448577	6.28007e-05	0.014	0.0481652	0.000674372	0.0140012	0.98583	756	lowH	0.28484	0.762933	0.618534	FALSE
V1757	0.0778198	0.10026	2	0	45	63	0.008032	-0.00902637	-3.63087e-05	0.00402251	0.0361168	0.000145295	0.00402291	0.995968	757	lowH	0.286888	0.604971	0.697514	FALSE
V1758	0.0778198	0.10026	2	0	45	66	0.00799987	-0.00880989	-3.52962e-05	0.00400643	0.0361317	0.000144773	0.00400681	0.995984	758	lowH	0.286888	0.605178	0.697411	FALSE
V1759	0.0778198	0.10026	2	0	45	73	0.00799987	-0.00880989	-3.52962e-05	0.00400643	0.0361317	0.000144773	0.00400681	0.995984	759	lowH	0.286888	0.605178	0.697411	FALSE
V1760	0.0778198	0.10026	2	0	45	78	0.0472164	0.00854389	0.000202249	0.0236718	0.0588107	0.00139229	0.0236741	0.0241935	760	lowH	0.28484	0.88755	0.556225	FALSE
V1761	0.0778198	0.10026	2	0	45	81	0.238714	0.121802	0.0146409	0.120202	0.149993	0.0180305	0.120209	0.138554	761	goodH	0.28484	0.448029	0.224014	FALSE
V1762	0.0778198	0.10026	2	0	45	87	0.251032	0.119009	0.0150412	0.126387	0.14697	0.0185761	0.126394	0.147177	762	goodH	0.28484	0.461744	0.230872	FALSE
V1763	0.0778198	0.10026	2	0	45	108	0.272257	0.123773	0.0169695	0.137102	0.150839	0.0206816	0.13711	0.162551	763	goodH	0.28484	0.444266	0.222133	FALSE
V1764	0.0778198	0.10026	2	0	45	112	0.243089	0.156673	0.0192107	0.122616	0.182625	0.0223945	0.122626	0.858407	764	goodH	0.28484	0.323562	0.161781	FALSE
V1765	0.0778198	0.10026	2	0	45	114	0.0436464	0.142759	0.00314348	0.0220195	0.187236	0.00412339	0.0220224	0.977679	765	lowH	0.28484	0.309016	0.154508	FALSE
V1766	0.0778198	0.10026	2	0	45	12	0.0195676	-0.000835369	-8.19538e-06	0.00981049	0.060002	0.000588701	0.00981136	0.00988142	766	lowH	0.28484	0.90069	0.549655	FALSE
V1767	0.0778198	0.10026	2	0	45	15	0.386444	0.116767	0.0227062	0.194458	0.135729	0.0263945	0.194464	0.261719	767	goodH	0.28484	0.516528	0.258264	FALSE
V1768	0.0778198	0.10026	2	0	45	21	0.411443	0.0981455	0.0203011	0.206847	0.116115	0.0240188	0.206854	0.289575	768	goodH	0.28484	0.628141	0.314071	FALSE
V1769	0.0778198	0.10026	2	0	45	23	0.407929	0.0959888	0.019683	0.205055	0.113548	0.0232844	0.205061	0.714559	769	goodH	0.28484	0.644427	0.322214	FALSE
V1770	0.0778198	0.10026	2	0	45	39	0.00760445	-0.0245278	-9.35178e-05	0.00381273	0.0616393	0.000235049	0.00381329	0.996183	770	lowH	0.28484	0.918496	0.540752	FALSE
V1771	0.0778198	0.10026	2	0	45	42	0.401987	0.0943857	0.0190721	0.202066	0.113359	0.0229067	0.202072	0.278626	771	goodH	0.28484	0.645645	0.322823	FALSE
V1772	0.0778198	0.10026	2	0	45	46	0.391586	0.089511	0.0176154	0.196796	0.108994	0.0214504	0.196803	0.732824	772	goodH	0.28484	0.674374	0.337187	FALSE
V1773	0.0778198	0.10026	2	0	45	48	0.0520075	0.220717	0.0058058	0.0263043	0.243538	0.00640635	0.0263054	0.973282	773	lowH	0.28484	0.176239	0.0881193	FALSE
V1774	0.0778198	0.10026	2	0	45	51	0.40029	0.091128	0.0183329	0.201178	0.109724	0.0220748	0.201184	0.276718	774	goodH	0.28484	0.669482	0.334741	FALSE
V1775	0.0778198	0.10026	2	0	45	55	0.38066	0.0904348	0.0173021	0.191321	0.110723	0.0211844	0.191327	0.744275	775	goodH	0.28484	0.662845	0.331422	FALSE
V1776	0.0778198	0.10026	2	0	45	56	0.38436	0.0894808	0.017285	0.19317	0.109557	0.0211637	0.193176	0.740458	776	goodH	0.28484	0.670603	0.335301	FALSE
V1777	0.0778198	0.10026	2	0	45	59	0.38436	0.0843321	0.0162868	0.193126	0.104828	0.0202458	0.193133	0.740458	777	goodH	0.28484	0.702985	0.351493	FALSE
V1778	0.0778198	0.10026	2	0	45	60	0.38436	0.0806799	0.0155789	0.193096	0.101474	0.019595	0.193103	0.740458	778	goodH	0.28484	0.7269	0.36345	FALSE
V1779	0.0778198	0.10026	2	0	45	63	0.401987	0.106971	0.0216279	0.202184	0.125713	0.025418	0.20219	0.278626	779	goodH	0.28484	0.570794	0.285397	FALSE
V1780	0.0778198	0.10026	2	0	45	66	0.40863	0.100107	0.0205669	0.20545	0.117978	0.0242394	0.205456	0.28626	780	goodH	0.28484	0.616573	0.308287	FALSE
V1781	0.0778198	0.10026	2	0	45	68	0.242556	0.172606	0.0211252	0.12239	0.193666	0.0237035	0.122394	0.858779	781	goodH	0.28484	0.289821	0.144911	FALSE
V1782	0.0778198	0.10026	2	0	45	76	0.401987	0.0974887	0.0197011	0.202086	0.115413	0.0233239	0.202092	0.721374	782	goodH	0.28484	0.632556	0.316278	FALSE
V1783	0.0778198	0.10026	2	0	45	78	0.266615	0.118467	0.0158989	0.134205	0.142972	0.0191884	0.134211	0.841603	783	goodH	0.28484	0.480529	0.240264	FALSE
V1784	0.0778198	0.10026	2	0	45	82	0.0263606	0.239615	0.00319745	0.0133441	0.261461	0.00348909	0.0133446	0.986641	784	lowH	0.28484	0.147388	0.0736941	FALSE
V1785	0.0778198	0.10026	2	0	45	83	0.40367	0.0980171	0.0198911	0.202935	0.115744	0.0234891	0.202941	0.719466	785	goodH	0.28484	0.630471	0.315235	FALSE
V1786	0.0778198	0.10026	2	0	45	84	0.0114282	0.0232467	0.000133223	0.00573081	0.0633779	0.000363232	0.00573121	0.994253	786	lowH	0.28484	0.93709	0.531455	FALSE
V1787	0.0778198	0.10026	2	0	45	86	0.417529	0.10244	0.021506	0.209938	0.119281	0.0250423	0.209944	0.296935	787	goodH	0.28484	0.608617	0.304308	FALSE
V1788	0.0778198	0.10026	2	0	45	99	0.019266	0.000362867	3.50508e-06	0.00965938	0.0601785	0.000581352	0.00966047	0.00972763	788	lowH	0.28484	0.902623	0.548688	FALSE
V1789	0.0778198	0.10026	2	0	45	108	0.00790501	-0.0181992	-7.21619e-05	0.00396511	0.0708625	0.000281029	0.00396584	0.996032	789	lowH	0.28484	0.986452	0.493226	FALSE
V1790	0.0778198	0.10026	2	0	45	10	0.00772189	-0.0260556	-0.000100876	0.00387158	0.0615882	0.000238482	0.0038722	0.996124	790	lowH	0.28484	0.917945	0.541028	FALSE
V1791	0.0778198	0.10026	2	0	45	22	0.0301816	0.204686	0.00312249	0.015255	0.229417	0.0034999	0.0152557	0.984674	791	lowH	0.28484	0.202894	0.101447	FALSE
V1792	0.0778198	0.10026	2	0	45	24	0.00763348	-0.0249047	-9.53173e-05	0.00382728	0.0616263	0.000235896	0.00382785	0.996169	792	lowH	0.28484	0.918356	0.540822	FALSE
V1793	0.0778198	0.10026	2	0	45	26	0.00763348	-0.0249047	-9.53173e-05	0.00382728	0.0616263	0.000235896	0.00382785	0.00383142	793	lowH	0.28484	0.918356	0.540822	FALSE
V1794	0.0778198	0.10026	2	0	45	39	0.0188307	0.00208588	1.96933e-05	0.00944125	0.0603873	0.000570187	0.00944218	0.0095057	794	lowH	0.28484	0.904906	0.547547	FALSE
V1795	0.0778198	0.10026	2	0	45	40	0.0150935	-0.0172373	-0.000130359	0.00756262	0.046929	0.000354945	0.00756344	0.00760456	795	lowH	0.28484	0.747585	0.626207	FALSE
V1796	0.0778198	0.10026	2	0	45	48	0.00757565	-0.0139511	-5.30141e-05	0.00379998	0.0709987	0.000269832	0.00380052	0.996198	796	lowH	0.28484	0.985113	0.492556	FALSE
V1797	0.0778198	0.10026	2	0	45	72	0.00754706	-0.0237861	-9.00056e-05	0.00378396	0.0616717	0.000233399	0.00378453	0.996212	797	lowH	0.28484	0.918846	0.540577	FALSE
V1798	0.0778198	0.10026	2	0	45	89	0.0112991	-0.0185532	-0.000105064	0.00566284	0.0525103	0.000297395	0.00566356	0.00568182	798	lowH	0.28484	0.815399	0.5923	FALSE
V1799	0.0778198	0.10026	2	0	45	102	0.01876	-0.0119962	-0.000112764	0.00939998	0.0472516	0.00044421	0.00940097	0.0094697	799	lowH	0.28484	0.751608	0.624196	FALSE
V1800	0.0778198	0.10026	2	0	45	18	0.0168764	-0.0139955	-0.000118402	0.00846	0.0575522	0.000486976	0.00846148	0.00851064	800	lowH	0.28484	0.873498	0.563251	FALSE
V1801	0.0778198	0.10026	2	0	45	27	0.0158093	-0.0159048	-0.00012601	0.00792277	0.0512442	0.000406058	0.00792397	0.00796813	801	lowH	0.28484	0.800346	0.599827	FALSE
V1802	0.0778198	0.10026	2	0	45	31	0.023343	0.282833	0.00334893	0.0118406	0.301779	0.0035734	0.0118411	0.988189	802	lowH	0.28484	0.0985864	0.0492932	FALSE
V1803	0.0778198	0.10026	2	0	45	32	0.00781238	-0.00716378	-2.80292e-05	0.00391262	0.0365807	0.00014314	0.00391298	0.996078	803	lowH	0.286888	0.611411	0.694295	FALSE
V1804	0.0778198	0.10026	2	0	45	42	0.0228977	-0.0199455	-0.000228742	0.0114683	0.0381947	0.000438075	0.0114695	0.011583	804	lowH	0.285724	0.633586	0.683207	FALSE
V1805	0.0778198	0.10026	2	0	45	51	0.0228107	-0.0196526	-0.000224526	0.0114247	0.0382393	0.000436919	0.0114259	0.0115385	805	lowH	0.285688	0.634193	0.682904	FALSE
V1806	0.0778198	0.10026	2	0	45	60	0.0152663	-0.0181424	-0.000138774	0.00764915	0.0468455	0.00035837	0.00765004	0.00769231	806	lowH	0.28484	0.746542	0.626729	FALSE
V1807	0.0778198	0.10026	2	0	45	86	0.0228977	-0.0199468	-0.000228756	0.0114683	0.038197	0.000438102	0.0114695	0.011583	807	lowH	0.285724	0.633617	0.683192	FALSE
V1808	0.0778198	0.10026	2	0	45	17	0.0122695	-0.0243963	-0.000150019	0.00614925	0.0533819	0.000328322	0.00615043	0.00617284	808	lowH	0.28484	0.825654	0.587173	FALSE
V1809	0.0778198	0.10026	2	0	45	57	0.0115159	-0.0133429	-7.70312e-05	0.00577319	0.0586533	0.000338661	0.00577394	0.994208	809	lowH	0.28484	0.885802	0.557099	FALSE
V1810	0.0778198	0.10026	2	0	45	61	0.0266618	0.0649934	0.000870537	0.0133942	0.101625	0.00136128	0.0133951	0.986486	810	lowH	0.28484	0.725808	0.362904	FALSE
V1811	0.0778198	0.10026	2	0	45	103	0.0115159	0.0326158	0.00018843	0.00577725	0.0722782	0.000417599	0.00577767	0.994208	811	lowH	0.28484	0.972621	0.48631	FALSE
V1812	0.0778198	0.10026	2	0	45	108	0.00775182	-0.0264454	-0.000102782	0.00388658	0.0615745	0.000239353	0.00388721	0.996109	812	lowH	0.28484	0.917797	0.541101	FALSE
V1813	0.0778198	0.10026	2	0	45	111	0.0117874	-0.0142232	-8.40522e-05	0.0059095	0.0595724	0.000352097	0.0059104	0.00592885	813	lowH	0.28484	0.89597	0.552015	FALSE
V1814	0.0778198	0.10026	2	0	45	17	0.0307617	0.0413273	0.000638244	0.0154436	0.0859704	0.00132795	0.0154465	0.984375	814	lowH	0.28484	0.848464	0.424232	FALSE
V1815	0.0778198	0.10026	2	0	45	59	0.0116501	0.0320461	0.000187296	0.00584458	0.072229	0.000422183	0.00584506	0.994141	815	lowH	0.28484	0.973098	0.486549	FALSE
V1816	0.0778198	0.10026	2	0	45	64	0.00778198	-0.0268439	-0.000104736	0.00390167	0.0615718	0.000240277	0.00390239	0.996094	816	lowH	0.28484	0.917768	0.541116	FALSE
V1817	0.0778198	0.10026	2	0	45	67	0.00778198	-0.0268439	-0.000104736	0.00390167	0.0615718	0.000240277	0.00390239	0.00390625	817	lowH	0.28484	0.917768	0.541116	FALSE
V1818	0.0778198	0.10026	2	0	45	74	0.00778198	-0.0268439	-0.000104736	0.00390167	0.0615718	0.000240277	0.00390239	0.00390625	818	lowH	0.28484	0.917768	0.541116	FALSE
V1819	0.0778198	0.10026	2	0	45	82	0.00775182	-0.0264471	-0.000102789	0.00388657	0.0615782	0.000239368	0.00388723	0.00389105	819	lowH	0.28484	0.917837	0.541081	FALSE
V1820	0.0778198	0.10026	2	0	45	95	0.00775182	-0.0264471	-0.000102789	0.00388657	0.0615782	0.000239368	0.00388723	0.00389105	820	lowH	0.28484	0.917837	0.541081	FALSE
V1821	0.0778198	0.10026	2	0	45	103	0.00781238	-0.0272405	-0.000106699	0.00391691	0.0615578	0.000241161	0.00391763	0.00392157	821	lowH	0.28484	0.917617	0.541191	FALSE
V1822	0.0778198	0.10026	2	0	45	104	0.00784302	-0.0276405	-0.00010869	0.00393226	0.0615437	0.000242051	0.003933	0.996063	822	lowH	0.28484	0.917464	0.541268	FALSE
V1823	0.0778198	0.10026	2	0	45	115	0.011928	-0.0179348	-0.000107237	0.00597926	0.0570695	0.000341285	0.00598017	0.006	823	lowH	0.28484	0.868061	0.565969	FALSE
V1824	0.0778198	0.10026	2	0	45	15	0.0192908	-0.0366689	-0.000355021	0.00968182	0.0881677	0.000854274	0.00968919	0.00974026	824	lowH	0.28484	0.830071	0.415035	FALSE
V1825	0.0778198	0.10026	2	0	45	23	0.0242094	-0.0224549	-0.000272472	0.0121342	0.0554097	0.000672546	0.0121377	0.0122549	825	lowH	0.28484	0.849166	0.575417	FALSE
V1826	0.0778198	0.10026	2	0	45	24	0.0141169	-0.0205377	-0.000145407	0.00707999	0.0687163	0.000486665	0.00708224	0.007109	826	lowH	0.28484	0.992204	0.503898	FALSE
V1827	0.0778198	0.10026	2	0	45	33	0.0114282	-0.0115553	-6.62065e-05	0.00572951	0.0597342	0.00034229	0.00573022	0.00574713	827	lowH	0.28484	0.89775	0.551125	FALSE
V1828	0.0778198	0.10026	2	0	45	45	0.0114282	-0.0115553	-6.62065e-05	0.00572951	0.0597342	0.00034229	0.00573022	0.00574713	828	lowH	0.28484	0.89775	0.551125	FALSE
V1829	0.0778198	0.10026	2	0	45	67	0.0114282	-0.0115553	-6.62065e-05	0.00572951	0.0597342	0.00034229	0.00573022	0.00574713	829	lowH	0.28484	0.89775	0.551125	FALSE
V1830	0.0778198	0.10026	2	0	45	102	0.0196444	0.0177293	0.000174759	0.00985708	0.0772265	0.000761313	0.00985818	0.00992063	830	lowH	0.28484	0.925782	0.462891	FALSE
V1831	0.0778198	0.10026	2	0	45	110	0.0409657	0.169041	0.00349505	0.0206757	0.199004	0.00411476	0.0206768	0.979079	831	lowH	0.28484	0.274795	0.137398	FALSE
V1832	0.0778198	0.10026	2	0	45	114	0.0134222	-0.00690726	-4.65161e-05	0.00673437	0.0764585	0.000514986	0.00673549	0.00675676	832	lowH	0.28484	0.932902	0.466451	FALSE
V1833	0.0778198	0.10026	2	0	45	17	0.0216894	-0.028495	-0.000309579	0.0108643	0.0417325	0.00045349	0.0108666	0.0109649	833	lowH	0.28484	0.68096	0.65952	FALSE
V1834	0.0778198	0.10026	2	0	45	23	0.00410676	0.000215089	4.42575e-07	0.00205763	0.0455656	9.37674e-05	0.00205785	0.00205761	834	lowH	0.28484	0.730438	0.634781	FALSE
V1835	0.0778198	0.10026	2	0	45	38	0.0116501	-0.0211788	-0.000123656	0.00583866	0.0523444	0.000305666	0.00583952	0.00585938	835	lowH	0.28484	0.813437	0.593281	FALSE
V1836	0.0778198	0.10026	2	0	45	59	0.0114719	-0.0198418	-0.000114079	0.00574942	0.0524237	0.000301445	0.00575016	0.00576923	836	lowH	0.28484	0.814376	0.592812	FALSE
V1837	0.0778198	0.10026	2	0	45	64	0.0114719	-0.0198418	-0.000114079	0.00574942	0.0524237	0.000301445	0.00575016	0.00576923	837	lowH	0.28484	0.814376	0.592812	FALSE
V1838	0.0778198	0.10026	2	0	45	66	0.00766272	-0.0252857	-9.71458e-05	0.00384193	0.061615	0.000236757	0.00384253	0.996154	838	lowH	0.28484	0.918234	0.540883	FALSE
V1839	0.0778198	0.10026	2	0	45	87	0.00766272	-0.0252857	-9.71458e-05	0.00384193	0.061615	0.000236757	0.00384253	0.00384615	839	lowH	0.28484	0.918234	0.540883	FALSE
V1840	0.0778198	0.10026	2	0	45	8	0.0124995	-0.0819382	-0.000513309	0.00626458	0.0690453	0.000433136	0.00627321	0.00628931	840	lowH	0.28484	0.995506	0.502247	FALSE
V1841	0.0778198	0.10026	2	0	45	43	0.0115159	-0.0201705	-0.000116414	0.00577148	0.0524011	0.000302471	0.00577223	0.00579151	841	lowH	0.28484	0.814108	0.592946	FALSE
V1842	0.0778198	0.10026	2	0	45	51	0.0598679	0.247144	0.00749609	0.0303309	0.278695	0.00845354	0.0303326	0.969112	842	lowH	0.28484	0.124111	0.0620554	FALSE
V1843	0.0778198	0.10026	2	0	45	55	0.0153248	-0.0173596	-0.000133301	0.0076788	0.0478124	0.000367184	0.00767969	0.00772201	843	lowH	0.28484	0.758572	0.620714	FALSE
V1844	0.0778198	0.10026	2	0	45	76	0.0115159	-0.0201705	-0.000116414	0.00577148	0.0524011	0.000302471	0.00577223	0.00579151	844	lowH	0.28484	0.814108	0.592946	FALSE
V1845	0.0778198	0.10026	2	0	45	97	0.0155632	-0.0137058	-0.000106904	0.00779987	0.052189	0.000407122	0.00780091	0.00784314	845	lowH	0.28484	0.811597	0.594201	FALSE
V1846	0.0778198	0.10026	2	0	45	27	0.00778198	-0.0268333	-0.000104696	0.00390171	0.0615496	0.000240184	0.00390229	0.996094	846	lowH	0.28484	0.917528	0.541236	FALSE
V1847	0.0778198	0.10026	2	0	45	41	0.00781238	-0.00157655	-6.16996e-06	0.00391358	0.041679	0.000163126	0.00391387	0.00392157	847	lowH	0.28484	0.680256	0.659872	FALSE
V1848	0.0778198	0.10026	2	0	45	44	0.00389862	-0.00829888	-1.62029e-05	0.00195242	0.0354385	6.9196e-05	0.00195257	0.998047	848	lowH	0.286888	0.5955	0.70225	FALSE
V1849	0.0778198	0.10026	2	0	45	47	0.0155029	-0.0182907	-0.000142083	0.00776805	0.047717	0.000370709	0.00776891	0.0078125	849	lowH	0.28484	0.75739	0.621305	FALSE
V1850	0.0778198	0.10026	2	0	45	49	0.0116501	-0.0211719	-0.000123616	0.0058387	0.0523285	0.000305568	0.00583942	0.994141	850	lowH	0.28484	0.813249	0.593375	FALSE
V1851	0.0778198	0.10026	2	0	45	50	0.0155029	-0.0182907	-0.000142083	0.00776805	0.047717	0.000370709	0.00776891	0.0078125	851	lowH	0.28484	0.75739	0.621305	FALSE
V1852	0.0778198	0.10026	2	0	45	51	0.0155632	-0.0186072	-0.000145104	0.00779825	0.047687	0.000371917	0.00779913	0.00784314	852	lowH	0.28484	0.757017	0.621491	FALSE
V1853	0.0778198	0.10026	2	0	45	57	0.0155029	-0.0182907	-0.000142083	0.00776805	0.047717	0.000370709	0.00776891	0.0078125	853	lowH	0.28484	0.75739	0.621305	FALSE
V1854	0.0778198	0.10026	2	0	45	80	0.00769219	-0.0256632	-9.89759e-05	0.00385672	0.061589	0.000237565	0.00385726	0.996139	854	lowH	0.28484	0.917954	0.541023	FALSE
V1855	0.0778198	0.10026	2	0	45	86	0.00769219	-0.0256632	-9.89759e-05	0.00385672	0.061589	0.000237565	0.00385726	0.996139	855	lowH	0.28484	0.917954	0.541023	FALSE
V1856	0.0778198	0.10026	2	0	45	103	0.0156853	-0.0179366	-0.000140979	0.00785984	0.0488165	0.000383731	0.00786067	0.00790514	856	lowH	0.28484	0.770942	0.614529	FALSE
V1857	0.0778198	0.10026	2	0	45	110	0.0127383	0.43716	0.00287668	0.00658038	0.513619	0.00338462	0.00658974	0.99359	857	lowH	0.158928	0.0119178	0.00595889	FALSE
V1858	0.0778198	0.10026	2	0	45	32	0.00766272	-0.00871865	-3.34558e-05	0.00383728	0.0343018	0.000131635	0.00383756	0.996154	858	lowH	0.287768	0.579487	0.710257	FALSE
V1859	0.0778198	0.10026	2	0	45	33	0.0152663	0.00577929	4.42526e-05	0.00765711	0.0687575	0.000526542	0.00765795	0.00769231	859	lowH	0.28484	0.992618	0.503691	FALSE
V1860	0.0778198	0.10026	2	0	45	36	0.00383876	-0.00753254	-1.44809e-05	0.00192245	0.0354715	6.81972e-05	0.00192259	0.998077	860	lowH	0.286888	0.595963	0.702019	FALSE
V1861	0.0778198	0.10026	2	0	45	38	0.0190459	0.00123526	1.17956e-05	0.00954907	0.0602826	0.000575703	0.00955006	0.00961538	861	lowH	0.28484	0.903763	0.548119	FALSE
V1862	0.0778198	0.10026	2	0	45	45	0.00766272	-0.0252849	-9.71427e-05	0.00384193	0.0616132	0.00023675	0.00384252	0.996154	862	lowH	0.28484	0.918215	0.540893	FALSE
V1863	0.0778198	0.10026	2	0	45	50	0.0377219	0.0813176	0.00154329	0.0189786	0.13341	0.00253215	0.0189803	0.980769	863	lowH	0.28484	0.528618	0.264309	FALSE
V1864	0.0778198	0.10026	2	0	45	51	0.326857	0.313459	0.0520734	0.166125	0.34563	0.0574212	0.166135	0.205769	864	goodH	0.28484	0.0636601	0.0318301	FALSE
V1865	0.0778198	0.10026	2	0	45	69	0.00766272	-0.00275593	-1.0578e-05	0.00383827	0.0397697	0.000152658	0.00383856	0.00384615	865	lowH	0.28484	0.654883	0.672558	FALSE
V1866	0.0778198	0.10026	2	0	45	90	0.0228107	-0.00362965	-4.14967e-05	0.0114327	0.0529209	0.000605089	0.0114338	0.0115385	866	lowH	0.28484	0.820241	0.58988	FALSE
V1867	0.0778198	0.10026	2	0	45	32	0.00760445	-0.014321	-5.46263e-05	0.00381442	0.0709863	0.000270811	0.00381498	0.996183	867	lowH	0.28484	0.985235	0.492617	FALSE
V1868	0.0778198	0.10026	2	0	45	44	0.00760445	-0.0245278	-9.35178e-05	0.00381273	0.0616393	0.000235049	0.00381329	0.00381679	868	lowH	0.28484	0.918496	0.540752	FALSE
V1869	0.0778198	0.10026	2	0	45	89	0.00760445	-0.0245278	-9.35178e-05	0.00381273	0.0616393	0.000235049	0.00381329	0.00381679	869	lowH	0.28484	0.918496	0.540752	FALSE
V1870	0.0778198	0.10026	2	0	45	102	0.0255712	-0.0318049	-0.000407521	0.0128132	0.0516977	0.000662732	0.0128194	0.0129534	870	lowH	0.28484	0.80576	0.59712	FALSE
V1871	0.0778198	0.10026	2	0	45	43	0.00862053	-0.0379176	-0.000163871	0.00432177	0.0612049	0.000264591	0.00432303	0.995671	871	lowH	0.28484	0.9138	0.5431	FALSE
V1872	0.0778198	0.10026	2	0	45	44	0.0213195	-0.0212578	-0.000227073	0.0106819	0.0470841	0.000503049	0.0106841	0.989224	872	lowH	0.28484	0.74952	0.62524	FALSE
V1873	0.0778198	0.10026	2	0	45	45	0.498662	0.356017	0.0904887	0.25417	0.396252	0.100728	0.254201	0.525862	873	goodH	0.276638	0.0384229	0.0192114	FALSE
V1874	0.0778198	0.10026	2	0	45	46	0.0214108	-0.0205744	-0.000220723	0.0107281	0.0479995	0.000515049	0.0107303	0.0108225	874	lowH	0.28484	0.760886	0.619557	FALSE
V1875	0.0778198	0.10026	2	0	45	58	0.0214108	-0.0216368	-0.00023211	0.0107275	0.0470399	0.00050473	0.0107298	0.0108225	875	lowH	0.28484	0.74897	0.625515	FALSE
V1876	0.0778198	0.10026	2	0	45	64	0.0214108	-0.0216368	-0.00023211	0.0107275	0.0470399	0.00050473	0.0107298	0.0108225	876	lowH	0.28484	0.74897	0.625515	FALSE
V1877	0.0778198	0.10026	2	0	45	69	0.0172401	-0.0251108	-0.000216922	0.00863859	0.0490895	0.000424161	0.00864056	0.00869565	877	lowH	0.28484	0.774285	0.612858	FALSE
V1878	0.0778198	0.10026	2	0	45	74	0.0170927	0.00373472	3.19921e-05	0.00856612	0.0506218	0.000433692	0.00856729	0.991379	878	lowH	0.28484	0.792875	0.603562	FALSE
V1879	0.0778198	0.10026	2	0	45	76	0.0295916	0.140519	0.00210043	0.0149477	0.215065	0.00321542	0.0149509	0.984979	879	lowH	0.28484	0.234119	0.11706	FALSE
V1880	0.0778198	0.10026	2	0	45	91	0.01702	-0.0239323	-0.000204105	0.00852842	0.0491983	0.000419676	0.00853029	0.991416	880	lowH	0.28484	0.775614	0.612193	FALSE
V1881	0.0778198	0.10026	2	0	45	12	0.0115603	-0.00200866	-1.16318e-05	0.00579083	0.040703	0.000235723	0.00579128	0.994186	881	lowH	0.28484	0.667347	0.666327	FALSE
V1882	0.0778198	0.10026	2	0	45	17	0.00769219	-0.025669	-9.89976e-05	0.0038567	0.0616017	0.000237617	0.00385731	0.003861	882	lowH	0.28484	0.91809	0.540955	FALSE
V1883	0.0778198	0.10026	2	0	45	25	0.0153248	0.0127378	9.79393e-05	0.00768885	0.0753757	0.000579618	0.00768973	0.992278	883	lowH	0.28484	0.943032	0.471516	FALSE
V1884	0.0778198	0.10026	2	0	45	37	0.118868	0.034362	0.00204978	0.0596525	0.0793167	0.00473181	0.0596572	0.936538	884	goodH	0.28484	0.906682	0.453341	FALSE
V1885	0.0778198	0.10026	2	0	45	43	0.0302959	0.134467	0.00205276	0.0152659	0.165112	0.00252073	0.0152667	0.984615	885	lowH	0.28484	0.385314	0.192657	FALSE
V1886	0.0778198	0.10026	2	0	45	51	0.0915311	0.0432497	0.00198735	0.0459506	0.0870928	0.00400228	0.0459542	0.951923	886	lowH	0.28484	0.839018	0.419509	FALSE
V1887	0.0778198	0.10026	2	0	45	52	0.00766272	-0.0252849	-9.71427e-05	0.00384193	0.0616132	0.00023675	0.00384252	0.996154	887	lowH	0.28484	0.918215	0.540893	FALSE
V1888	0.0778198	0.10026	2	0	45	71	0.0114719	0.0429032	0.000247023	0.00575769	0.0815582	0.000469618	0.00575808	0.994231	888	lowH	0.28484	0.886637	0.443318	FALSE
V1889	0.0778198	0.10026	2	0	45	77	0.115503	0.543922	0.0322679	0.0593246	0.563327	0.0334203	0.0593266	0.938462	889	goodH	0.131108	0.00725894	0.00362947	FALSE
V1890	0.0778198	0.10026	2	0	45	80	0.00766272	-0.0252849	-9.71427e-05	0.00384193	0.0616132	0.00023675	0.00384252	0.996154	890	lowH	0.28484	0.918215	0.540893	FALSE
V1891	0.0778198	0.10026	2	0	45	89	0.0230738	0.0391978	0.000454166	0.0115865	0.0927878	0.00107519	0.0115877	0.0116732	891	lowH	0.28484	0.792688	0.396344	FALSE
V1892	0.0778198	0.10026	2	0	45	98	0.0194913	0.00776282	7.58878e-05	0.0097758	0.067655	0.000661461	0.00977698	0.00984252	892	lowH	0.28484	0.981479	0.50926	FALSE
V1893	0.0778198	0.10026	2	0	45	102	0.0232526	0.0386485	0.000451271	0.0116763	0.0927086	0.00108261	0.0116775	0.0117647	893	lowH	0.28484	0.793315	0.396657	FALSE
V1894	0.0778198	0.10026	2	0	45	107	0.023343	0.0247328	0.000289738	0.0117147	0.0802017	0.00093965	0.0117161	0.011811	894	lowH	0.28484	0.898714	0.449357	FALSE
V1895	0.0778198	0.10026	2	0	45	116	0.0202818	-0.0198242	-0.000201437	0.0101612	0.0450026	0.000457351	0.0101628	0.989754	895	lowH	0.28484	0.723288	0.638356	FALSE
V1896	0.0778198	0.10026	2	0	45	15	0.124079	0.479039	0.0306015	0.0638809	0.518826	0.0331551	0.063904	0.933544	896	goodH	0.155485	0.0113146	0.00565729	FALSE
V1897	0.0778198	0.10026	2	0	45	18	0.0109286	-0.0630183	-0.0003452	0.00547778	0.0603755	0.000330983	0.00548208	0.994505	897	lowH	0.28484	0.904777	0.547611	FALSE
V1898	0.0778198	0.10026	2	0	45	27	0.0172401	-0.0153962	-0.000133059	0.00864233	0.057867	0.000500211	0.00864415	0.00869565	898	lowH	0.28484	0.877029	0.561485	FALSE
V1899	0.0778198	0.10026	2	0	45	36	0.0124219	-0.0255437	-0.000159026	0.00622564	0.0532923	0.000331836	0.00622672	0.00625	899	lowH	0.28484	0.824603	0.587698	FALSE
V1900	0.0778198	0.10026	2	0	45	40	0.0160632	-0.018332	-0.000147564	0.00804957	0.050118	0.000403491	0.00805081	0.00809717	900	lowH	0.28484	0.786794	0.606603	FALSE
V1901	0.0778198	0.10026	2	0	45	45	0.0159352	-0.0192597	-0.000153787	0.00798493	0.0487128	0.000389024	0.00798608	0.00803213	901	lowH	0.28484	0.769671	0.615165	FALSE
V1902	0.0778198	0.10026	2	0	45	54	0.00784302	-0.0276368	-0.000108676	0.00393227	0.0615361	0.000242019	0.00393296	0.996063	902	lowH	0.28484	0.917383	0.541308	FALSE
V1903	0.0778198	0.10026	2	0	45	66	0.0646894	0.00951427	0.000308452	0.0324199	0.0506865	0.0016434	0.0324228	0.0334646	903	lowH	0.28484	0.793654	0.603173	FALSE
V1904	0.0778198	0.10026	2	0	45	69	0.0720054	-0.00213144	-7.68929e-05	0.0360755	0.0445913	0.00160882	0.0360792	0.0374016	904	lowH	0.28484	0.71804	0.64098	FALSE
V1905	0.0778198	0.10026	2	0	45	81	0.0346713	0.00217173	3.77415e-05	0.0173785	0.0542951	0.000943675	0.0173805	0.0176471	905	lowH	0.28484	0.836301	0.581849	FALSE
V1906	0.0778198	0.10026	2	0	45	87	0.0270742	0.000132728	1.80127e-06	0.0135712	0.0553451	0.000751188	0.0135728	0.0137255	906	lowH	0.28484	0.848425	0.575787	FALSE
V1907	0.0778198	0.10026	2	0	45	90	0.0116955	-0.0200709	-0.000117651	0.00586177	0.0536555	0.000314566	0.00586269	0.00588235	907	lowH	0.28484	0.828854	0.585573	FALSE
V1908	0.0778198	0.10026	2	0	45	98	0.0313646	0.0352406	0.000554879	0.0157455	0.0866447	0.00136443	0.0157474	0.0159363	908	lowH	0.28484	0.842776	0.421388	FALSE
V1909	0.0778198	0.10026	2	0	45	99	0.0313646	0.0372588	0.000586713	0.015747	0.088498	0.00139376	0.015749	0.0159363	909	lowH	0.28484	0.827341	0.41367	FALSE
V1910	0.0778198	0.10026	2	0	45	108	0.0279385	0.0202952	0.0002845	0.0140181	0.0755468	0.00105919	0.0140203	0.01417	910	lowH	0.28484	0.941424	0.470712	FALSE
V1911	0.0778198	0.10026	2	0	45	112	0.190622	0.0746694	0.00715894	0.0958751	0.12483	0.0119699	0.0958898	0.893305	911	goodH	0.28484	0.575844	0.287922	FALSE
V1912	0.0778198	0.10026	2	0	45	10	0.16297	0.0637104	0.00521785	0.0818995	0.109353	0.00895654	0.0819052	0.910506	912	goodH	0.28484	0.671969	0.335984	FALSE
V1913	0.0778198	0.10026	2	0	45	12	0.0191921	0.143853	0.00139392	0.00968989	0.208411	0.00201969	0.00969088	0.99031	913	lowH	0.28484	0.250183	0.125091	FALSE
V1914	0.0778198	0.10026	2	0	45	14	0.0190459	0.0431716	0.000412998	0.00956643	0.098698	0.00094427	0.00956727	0.990385	914	lowH	0.28484	0.74731	0.373655	FALSE
V1915	0.0778198	0.10026	2	0	45	27	0.00760445	-0.0245278	-9.35178e-05	0.00381273	0.0616393	0.000235049	0.00381329	0.996183	915	lowH	0.28484	0.918496	0.540752	FALSE
V1916	0.0778198	0.10026	2	0	45	34	0.0113848	-0.0112346	-6.41248e-05	0.00570778	0.0597545	0.000341107	0.00570847	0.00572519	916	lowH	0.28484	0.897973	0.551013	FALSE
V1917	0.0778198	0.10026	2	0	45	36	0.0151506	-0.0115562	-8.77491e-05	0.00759322	0.052383	0.000397799	0.00759405	0.00763359	917	lowH	0.28484	0.813895	0.593053	FALSE
V1918	0.0778198	0.10026	2	0	45	40	0.0151506	-0.0132645	-0.000100713	0.00759265	0.050817	0.000385878	0.00759348	0.00763359	918	lowH	0.28484	0.795223	0.602388	FALSE
V1919	0.0778198	0.10026	2	0	45	44	0.00760445	-0.0245278	-9.35178e-05	0.00381273	0.0616393	0.000235049	0.00381329	0.996183	919	lowH	0.28484	0.918496	0.540752	FALSE
V1920	0.0778198	0.10026	2	0	45	58	0.0113848	-0.0112346	-6.41248e-05	0.00570778	0.0597545	0.000341107	0.00570847	0.00572519	920	lowH	0.28484	0.897973	0.551013	FALSE
V1921	0.0778198	0.10026	2	0	45	69	0.00760445	-0.014321	-5.46263e-05	0.00381442	0.0709863	0.000270811	0.00381498	0.996183	921	lowH	0.28484	0.985235	0.492617	FALSE
V1922	0.0778198	0.10026	2	0	45	76	0.0113848	-0.00120295	-6.86036e-06	0.00570296	0.0407879	0.000232628	0.00570337	0.994275	922	lowH	0.28484	0.668473	0.665763	FALSE
V1923	0.0778198	0.10026	2	0	45	81	0.0113848	-0.0112346	-6.41248e-05	0.00570778	0.0597545	0.000341107	0.00570847	0.00572519	923	lowH	0.28484	0.897973	0.551013	FALSE
V1924	0.0778198	0.10026	2	0	45	89	0.0152663	0.0130312	9.98131e-05	0.00765952	0.0754008	0.000577597	0.00766036	0.992308	924	lowH	0.28484	0.942795	0.471398	FALSE
V1925	0.0778198	0.10026	2	0	45	101	0.115449	0.0306265	0.00177429	0.0579333	0.0779704	0.00451752	0.057939	0.938492	925	goodH	0.28484	0.918939	0.45947	FALSE
V1926	0.0778198	0.10026	2	0	45	107	0.0208745	0.0879177	0.000923109	0.0104997	0.126042	0.00132354	0.0105008	0.989451	926	lowH	0.28484	0.568924	0.284462	FALSE
V1927	0.0778198	0.10026	2	0	45	115	0.0309202	0.00594921	9.2239e-05	0.0155044	0.0624244	0.000968183	0.0155097	0.984293	927	lowH	0.28484	0.926932	0.536534	FALSE
V1928	0.0778198	0.10026	2	0	45	116	0.0106949	-0.0666088	-0.000356988	0.00535948	0.060415	0.000324091	0.00536441	0.994624	928	lowH	0.28484	0.905209	0.547395	FALSE
V1929	0.0778198	0.10026	2	0	45	17	0.00904959	-0.0437634	-0.000198525	0.00453632	0.0611161	0.000277391	0.00453875	0.995455	929	lowH	0.28484	0.912838	0.543581	FALSE
V1930	0.0778198	0.10026	2	0	45	21	0.00847442	0.015907	6.75928e-05	0.00424924	0.061304	0.000260536	0.0042499	0.995745	930	lowH	0.28484	0.914873	0.542563	FALSE
V1931	0.0778198	0.10026	2	0	45	27	0.0204477	0.00157696	1.61704e-05	0.0102541	0.0650621	0.000667295	0.0102563	0.0103306	931	lowH	0.28484	0.954795	0.522603	FALSE
V1932	0.0778198	0.10026	2	0	45	36	0.0116955	0.0123391	7.23364e-05	0.00586236	0.0543488	0.00031864	0.00586288	0.994118	932	lowH	0.28484	0.836924	0.581538	FALSE
V1933	0.0778198	0.10026	2	0	45	38	0.0234342	0.0875374	0.00103164	0.0117852	0.123202	0.00145207	0.011786	0.988142	933	lowH	0.28484	0.58527	0.292635	FALSE
V1934	0.0778198	0.10026	2	0	45	42	0.137916	0.0288521	0.00199682	0.0692088	0.0785143	0.00543445	0.0692161	0.0745098	934	goodH	0.28484	0.913967	0.456984	FALSE
V1935	0.0778198	0.10026	2	0	45	51	0.207612	0.131845	0.0138004	0.104672	0.176115	0.018436	0.104681	0.882353	935	goodH	0.28484	0.345267	0.172634	FALSE
V1936	0.0778198	0.10026	2	0	45	57	0.285552	0.325762	0.0473049	0.145213	0.354847	0.0515317	0.145222	0.827451	936	goodH	0.28484	0.0580688	0.0290344	FALSE
V1937	0.0778198	0.10026	2	0	45	58	0.0194156	-0.00850916	-8.28011e-05	0.00973082	0.0525451	0.000511373	0.00973208	0.00980392	937	lowH	0.28484	0.815811	0.592095	FALSE
V1938	0.0778198	0.10026	2	0	45	59	0.0194156	-0.00850916	-8.28011e-05	0.00973082	0.0525451	0.000511373	0.00973208	0.00980392	938	lowH	0.28484	0.815811	0.592095	FALSE
V1939	0.0778198	0.10026	2	0	45	69	0.0193405	0.106947	0.00104107	0.00973442	0.140644	0.00136918	0.00973506	0.990234	939	lowH	0.28484	0.491818	0.245909	FALSE
V1940	0.0778198	0.10026	2	0	45	81	0.00778198	-0.0268412	-0.000104726	0.00390168	0.0615662	0.000240254	0.00390236	0.00390625	940	lowH	0.28484	0.917708	0.541146	FALSE
V1941	0.0778198	0.10026	2	0	45	84	0.0194156	-0.0105684	-0.000102831	0.00972996	0.050658	0.000492962	0.00973118	0.00980392	941	lowH	0.28484	0.79331	0.603345	FALSE
V1942	0.0778198	0.10026	2	0	45	87	0.0193405	-0.010265	-9.94918e-05	0.00969235	0.0506924	0.000491388	0.00969352	0.00976562	942	lowH	0.28484	0.793725	0.603138	FALSE
V1943	0.0778198	0.10026	2	0	45	93	0.455933	0.434875	0.101337	0.233026	0.459697	0.107126	0.233037	0.648438	943	goodH	0.209062	0.0204064	0.0102032	FALSE
V1944	0.0778198	0.10026	2	0	45	99	0.007968	-0.0190093	-7.59745e-05	0.00399671	0.0708134	0.000283066	0.00399735	0.996	944	lowH	0.28484	0.986935	0.493468	FALSE
V1945	0.0778198	0.10026	2	0	45	102	0.016128	-0.0100757	-8.14621e-05	0.00808502	0.0579329	0.000468468	0.00808639	0.00813008	945	lowH	0.28484	0.877767	0.561116	FALSE
V1946	0.0778198	0.10026	2	0	45	12	0.00934559	-0.0477553	-0.000223717	0.00468466	0.0609463	0.00028566	0.00468707	0.00469484	946	lowH	0.28484	0.910996	0.544502	FALSE
V1947	0.0778198	0.10026	2	0	45	13	0.0134825	0.0959451	0.000651054	0.0067857	0.136293	0.000924987	0.00678677	0.993213	947	lowH	0.28484	0.513633	0.256817	FALSE
V1948	0.0778198	0.10026	2	0	45	16	0.00836805	0.0597823	0.000251326	0.00420402	0.100621	0.000423068	0.00420458	0.00420168	948	lowH	0.28484	0.733115	0.366558	FALSE
V1949	0.0778198	0.10026	2	0	45	28	0.019266	-0.0121187	-0.000116996	0.00965413	0.0487581	0.000470773	0.00965527	0.00972763	949	lowH	0.28484	0.770226	0.614887	FALSE
V1950	0.0778198	0.10026	2	0	45	36	0.00772189	0.0444825	0.000172411	0.00387593	0.0833911	0.000323242	0.00387621	0.996124	950	lowH	0.28484	0.870574	0.435287	FALSE
V1951	0.0778198	0.10026	2	0	45	37	0.0191187	-0.01257	-0.00012042	0.00957993	0.0478682	0.000458625	0.00958098	0.00965251	951	lowH	0.28484	0.759263	0.620369	FALSE
V1952	0.0778198	0.10026	2	0	45	49	0.0191187	-0.01257	-0.00012042	0.00957993	0.0478682	0.000458625	0.00958098	0.00965251	952	lowH	0.28484	0.759263	0.620369	FALSE
V1953	0.0778198	0.10026	2	0	45	52	0.0191187	-0.01257	-0.00012042	0.00957993	0.0478682	0.000458625	0.00958098	0.00965251	953	lowH	0.28484	0.759263	0.620369	FALSE
V1954	0.0778198	0.10026	2	0	45	61	0.00769219	-0.025669	-9.89976e-05	0.0038567	0.0616017	0.000237617	0.00385731	0.996139	954	lowH	0.28484	0.91809	0.540955	FALSE
V1955	0.0778198	0.10026	2	0	45	73	0.0191187	-0.01257	-0.00012042	0.00957993	0.0478682	0.000458625	0.00958098	0.00965251	955	lowH	0.28484	0.759263	0.620369	FALSE
V1956	0.0778198	0.10026	2	0	45	100	0.0156853	-0.0119397	-9.38678e-05	0.00786185	0.0543086	0.000427017	0.00786279	0.00790514	956	lowH	0.28484	0.836457	0.581771	FALSE
V1957	0.0778198	0.10026	2	0	45	104	0.027608	0.141121	0.00196389	0.0139164	0.172484	0.00240048	0.0139171	0.986	957	lowH	0.28484	0.358001	0.179001	FALSE
V1958	0.0778198	0.10026	2	0	45	112	0.0176198	-0.00149908	-1.32499e-05	0.00883869	0.0720934	0.000637384	0.00884109	0.00888889	958	lowH	0.28484	0.974415	0.487208	FALSE
V1959	0.0778198	0.10026	2	0	45	15	0.0203644	-0.0172223	-0.000175735	0.0102039	0.0476068	0.000485837	0.0102052	0.0102881	959	lowH	0.28484	0.756023	0.621988	FALSE
V1960	0.0778198	0.10026	2	0	45	42	0.0115159	-0.0201673	-0.000116395	0.0057715	0.0523933	0.000302424	0.00577218	0.00579151	960	lowH	0.28484	0.814017	0.592992	FALSE
V1961	0.0778198	0.10026	2	0	45	46	0.0266618	0.142735	0.00191829	0.0134395	0.172889	0.00232364	0.0134401	0.986486	961	lowH	0.28484	0.356559	0.178279	FALSE
V1962	0.0778198	0.10026	2	0	45	54	0.0191187	0.000946773	9.07535e-06	0.00958556	0.0602382	0.000577473	0.00958648	0.00965251	962	lowH	0.28484	0.903277	0.548361	FALSE
V1963	0.0778198	0.10026	2	0	45	66	0.00769219	-0.0256641	-9.8979e-05	0.00385672	0.0615908	0.000237572	0.00385726	0.996139	963	lowH	0.28484	0.917973	0.541013	FALSE
V1964	0.0778198	0.10026	2	0	45	99	0.282097	0.106228	0.015086	0.142015	0.145866	0.0207166	0.142025	0.830078	964	goodH	0.28484	0.466856	0.233428	FALSE
V1965	0.0778198	0.10026	2	0	45	8	0.0111108	-0.0676003	-0.000376424	0.00556837	0.0646842	0.000360598	0.00557475	0.994413	965	lowH	0.28484	0.950848	0.524576	FALSE
V1966	0.0778198	0.10026	2	0	45	41	0.277778	0.106804	0.0149353	0.139838	0.145212	0.0203076	0.139847	0.833333	966	goodH	0.28484	0.469911	0.234956	FALSE
V1967	0.0778198	0.10026	2	0	45	62	0.0115159	-0.0201737	-0.000116432	0.00577146	0.0524088	0.000302518	0.00577227	0.994208	967	lowH	0.28484	0.8142	0.5929	FALSE
V1968	0.0778198	0.10026	2	0	45	74	0.129336	0.0241107	0.00156436	0.0648822	0.0717072	0.00465295	0.0648882	0.0694981	968	goodH	0.28484	0.978176	0.489088	FALSE
V1969	0.0778198	0.10026	2	0	45	88	0.0115159	-0.0201737	-0.000116432	0.00577146	0.0524088	0.000302518	0.00577227	0.994208	969	lowH	0.28484	0.8142	0.5929	FALSE
V1970	0.0778198	0.10026	2	0	45	18	0.143801	0.024349	0.00175739	0.0721751	0.081382	0.00587543	0.0721957	0.0779817	970	goodH	0.28484	0.888196	0.444098	FALSE
V1971	0.0778198	0.10026	2	0	45	32	0.0231628	-0.0155566	-0.000180514	0.0116037	0.0428943	0.000497787	0.011605	0.988281	971	lowH	0.28484	0.696157	0.651921	FALSE
V1972	0.0778198	0.10026	2	0	45	57	0.0380085	-0.00935172	-0.000177989	0.0190328	0.0333808	0.00063538	0.0190343	0.0193798	972	lowH	0.289323	0.566378	0.716811	FALSE
V1973	0.0778198	0.10026	2	0	45	60	0.0229854	-0.014817	-0.000170617	0.0115149	0.0431183	0.000496557	0.0115162	0.0116279	973	lowH	0.28484	0.699067	0.650466	FALSE
V1974	0.0778198	0.10026	2	0	45	84	0.300425	0.116083	0.0175636	0.151301	0.153834	0.0232769	0.151312	0.184109	974	goodH	0.28484	0.431191	0.215595	FALSE
V1975	0.0778198	0.10026	2	0	45	96	0.0310001	-0.0140152	-0.000217634	0.0155285	0.0409774	0.000636385	0.0155302	0.015748	975	lowH	0.28484	0.670988	0.664506	FALSE
V1976	0.0778198	0.10026	2	0	45	97	0.00787389	-0.0280402	-0.000110696	0.00394775	0.0615217	0.000242915	0.00394845	0.996047	976	lowH	0.28484	0.917228	0.541386	FALSE
V1977	0.0778198	0.10026	2	0	45	100	0.0311206	-0.0143207	-0.000223242	0.0155888	0.0409145	0.000637878	0.0155905	0.0158103	977	lowH	0.28484	0.670154	0.664923	FALSE
V1978	0.0778198	0.10026	2	0	45	114	0.0287413	-0.0177589	-0.000255688	0.0143977	0.0425328	0.000612477	0.0144001	0.0145833	978	lowH	0.28484	0.691448	0.654276	FALSE
V1979	0.0778198	0.10026	2	0	45	11	0.0313646	0.133653	0.00211244	0.0158054	0.165456	0.00261528	0.0158065	0.984064	979	lowH	0.28484	0.383995	0.191997	FALSE
V1980	0.0778198	0.10026	2	0	45	23	0.00784302	-0.0276442	-0.000108704	0.00393224	0.0615512	0.000242082	0.00393303	0.00393701	980	lowH	0.28484	0.917546	0.541227	FALSE
V1981	0.0778198	0.10026	2	0	45	26	0.0194156	-0.0194603	-0.000189274	0.00972615	0.0425352	0.00041376	0.00972749	0.00980392	981	lowH	0.28484	0.691478	0.654261	FALSE
V1982	0.0778198	0.10026	2	0	45	29	0.00775182	-0.0264497	-0.000102799	0.00388656	0.0615837	0.000239391	0.00388725	0.00389105	982	lowH	0.28484	0.917897	0.541052	FALSE
V1983	0.0778198	0.10026	2	0	45	35	0.458073	0.412742	0.0965207	0.233852	0.437406	0.102293	0.233863	0.644788	983	goodH	0.229814	0.0254873	0.0127436	FALSE
V1984	0.0778198	0.10026	2	0	45	41	0.00769219	-0.0154497	-5.96115e-05	0.00385841	0.0709499	0.000273797	0.00385901	0.996139	984	lowH	0.28484	0.985592	0.492796	FALSE
V1985	0.0778198	0.10026	2	0	45	44	0.0153248	-0.018449	-0.00014166	0.00767843	0.0468167	0.000359521	0.00767934	0.00772201	985	lowH	0.28484	0.746181	0.626909	FALSE
V1986	0.0778198	0.10026	2	0	45	70	0.00769219	-0.025669	-9.89976e-05	0.0038567	0.0616017	0.000237617	0.00385731	0.003861	986	lowH	0.28484	0.91809	0.540955	FALSE
V1987	0.0778198	0.10026	2	0	45	71	0.0191187	0.181371	0.00175092	0.00965383	0.20848	0.00201273	0.0096543	0.990347	987	lowH	0.28484	0.250011	0.125005	FALSE
V1988	0.0778198	0.10026	2	0	45	74	0.00769219	-0.0029512	-1.13711e-05	0.00385303	0.0397568	0.000153196	0.00385332	0.003861	988	lowH	0.28484	0.65471	0.672645	FALSE
V1989	0.0778198	0.10026	2	0	45	86	0.0153248	-0.018449	-0.00014166	0.00767843	0.0468167	0.000359521	0.00767934	0.00772201	989	lowH	0.28484	0.746181	0.626909	FALSE
V1990	0.0778198	0.10026	2	0	45	94	0.00769219	0.0446594	0.000172431	0.00386102	0.0834015	0.000322037	0.00386129	0.996139	990	lowH	0.28484	0.870485	0.435242	FALSE
V1991	0.0778198	0.10026	2	0	45	95	0.0153837	-0.0187582	-0.000144587	0.00770795	0.0467876	0.000360679	0.00770887	0.00775194	991	lowH	0.28484	0.745817	0.627092	FALSE
V1992	0.0778198	0.10026	2	0	45	107	0.015747	-0.0206708	-0.00016309	0.00788988	0.0466095	0.000367793	0.00789094	0.00793651	992	lowH	0.28484	0.743588	0.628206	FALSE
V1993	0.0778198	0.10026	2	0	45	110	0.0163254	-0.0237332	-0.000194125	0.00817948	0.0463214	0.000378943	0.00818073	0.00823045	993	lowH	0.28484	0.739972	0.630014	FALSE
V1994	0.0778198	0.10026	2	0	45	21	0.00769219	-0.00295111	-1.13707e-05	0.00385303	0.0397556	0.000153191	0.00385332	0.003861	994	lowH	0.28484	0.654694	0.672653	FALSE
V1995	0.0778198	0.10026	2	0	45	35	0.0114719	-0.0198412	-0.000114075	0.00574942	0.0524222	0.000301436	0.00575015	0.00576923	995	lowH	0.28484	0.814358	0.592821	FALSE
V1996	0.0778198	0.10026	2	0	45	49	0.11172	0.104144	0.00585601	0.0562299	0.140943	0.00792573	0.0562335	0.059387	996	goodH	0.28484	0.490353	0.245176	FALSE
V1997	0.0778198	0.10026	2	0	45	51	0.259538	0.0740571	0.0096609	0.130452	0.112555	0.014684	0.130461	0.846743	997	goodH	0.28484	0.650847	0.325424	FALSE
V1998	0.0778198	0.10026	2	0	45	52	0.0114282	-0.0195145	-0.00011177	0.00572753	0.052443	0.000300407	0.00572825	0.00574713	998	lowH	0.28484	0.814605	0.592698	FALSE
V1999	0.0778198	0.10026	2	0	45	82	0.00760445	-0.0245278	-9.35178e-05	0.00381273	0.0616393	0.000235049	0.00381329	0.996183	999	lowH	0.28484	0.918496	0.540752	FALSE
V11000	0.0778198	0.10026	2	0	45	86	0.00760445	-0.0245278	-9.35178e-05	0.00381273	0.0616393	0.000235049	0.00381329	0.996183	1000	lowH	0.28484	0.918496	0.540752	FALSE
V11001	0.0778198	0.10026	2	0	45	89	0.0483873	0.171404	0.00418707	0.024428	0.204947	0.00500673	0.0244294	0.0248092	1001	lowH	0.28484	0.258979	0.12949	FALSE
V11002	0.0778198	0.10026	2	0	45	46	0.00790501	-0.0284422	-0.000112727	0.00396336	0.0614976	0.000243777	0.00396402	0.996032	1002	lowH	0.28484	0.916967	0.541516	FALSE
V11003	0.0778198	0.10026	2	0	45	50	0.027392	0.011208	0.00015397	0.0137375	0.0661026	0.000908174	0.0137389	0.986111	1003	lowH	0.28484	0.965586	0.517207	FALSE
V11004	0.0778198	0.10026	2	0	45	55	0.00790501	-0.0118934	-4.71719e-05	0.00396621	0.0765967	0.000303848	0.00396685	0.996032	1004	lowH	0.28484	0.931616	0.465808	FALSE
V11005	0.0778198	0.10026	2	0	45	56	0.0196444	0.035441	0.000349333	0.00985675	0.0757834	0.000747033	0.00985748	0.00992063	1005	lowH	0.28484	0.939205	0.469602	FALSE
V11006	0.0778198	0.10026	2	0	45	59	0.015747	0.00332204	2.62116e-05	0.00789022	0.0465024	0.000366943	0.00789084	0.992063	1006	lowH	0.28484	0.742245	0.628878	FALSE
V11007	0.0778198	0.10026	2	0	45	63	0.0274996	0.010911	0.000150479	0.0137914	0.0660526	0.000911055	0.0137929	0.0139442	1007	lowH	0.28484	0.965071	0.517465	FALSE
V11008	0.0778198	0.10026	2	0	45	74	0.0274996	0.010911	0.000150479	0.0137914	0.0660526	0.000911055	0.0137929	0.0139442	1008	lowH	0.28484	0.965071	0.517465	FALSE
V11009	0.0778198	0.10026	2	0	45	76	0.00793638	-0.0288545	-0.000114814	0.00397907	0.0614866	0.000244702	0.00397976	0.996016	1009	lowH	0.28484	0.916848	0.541576	FALSE
V11010	0.0778198	0.10026	2	0	45	77	0.0274996	0.010911	0.000150479	0.0137914	0.0660526	0.000911055	0.0137929	0.0139442	1010	lowH	0.28484	0.965071	0.517465	FALSE
V11011	0.0778198	0.10026	2	0	45	81	0.0274996	0.0179226	0.00024711	0.0137876	0.0597541	0.000823934	0.0137887	0.0139442	1011	lowH	0.28484	0.897969	0.551016	FALSE
V11012	0.0778198	0.10026	2	0	45	83	0.00793638	0.00818177	3.25431e-05	0.00397751	0.0512956	0.000204046	0.00397784	0.996016	1012	lowH	0.28484	0.80096	0.59952	FALSE
V11013	0.0778198	0.10026	2	0	45	92	0.0118808	0.0284372	0.000169473	0.00595956	0.0697215	0.000415542	0.00596003	0.994024	1013	lowH	0.28484	0.997743	0.498871	FALSE
V11014	0.0778198	0.10026	2	0	45	103	0.0393542	0.0958481	0.00189762	0.0197982	0.130982	0.00259337	0.0197994	0.97992	1014	lowH	0.28484	0.541574	0.270787	FALSE
V11015	0.0778198	0.10026	2	0	45	109	0.020962	-0.0272161	-0.000286001	0.0105085	0.0593623	0.000623955	0.010511	0.0105932	1015	lowH	0.28484	0.893654	0.553173	FALSE
V11016	0.0778198	0.10026	2	0	45	110	0.00843867	-0.0354916	-0.000150154	0.00423069	0.0612806	0.000259326	0.00423178	0.995763	1016	lowH	0.28484	0.91462	0.54269	FALSE
V11017	0.0778198	0.10026	2	0	45	21	0.0155632	0.0291174	0.000227311	0.0078067	0.0696112	0.000543475	0.00780729	0.992157	1017	lowH	0.28484	0.99884	0.49942	FALSE
V11018	0.0778198	0.10026	2	0	45	41	0.0377219	0.0965911	0.00183295	0.0189763	0.130211	0.00247107	0.0189775	0.980769	1018	lowH	0.28484	0.545755	0.272878	FALSE
V11019	0.0778198	0.10026	2	0	45	47	0.0228107	-0.0253124	-0.000289305	0.0114294	0.0473312	0.000541036	0.0114308	0.0115385	1019	lowH	0.28484	0.7526	0.6237	FALSE
V11020	0.0778198	0.10026	2	0	45	48	0.00766272	-0.0252857	-9.71458e-05	0.00384193	0.061615	0.000236757	0.00384253	0.996154	1020	lowH	0.28484	0.918234	0.540883	FALSE
V11021	0.0778198	0.10026	2	0	45	55	0.286243	0.234731	0.0340213	0.144938	0.266968	0.038696	0.144946	0.173077	1021	goodH	0.28484	0.139511	0.0697555	FALSE
V11022	0.0778198	0.10026	2	0	45	60	0.0265607	0.128429	0.00171842	0.0133803	0.15966	0.00213642	0.0133811	0.986538	1022	lowH	0.28484	0.40685	0.203425	FALSE
V11023	0.0778198	0.10026	2	0	45	71	0.00766272	0.0312585	0.000120156	0.00384395	0.0709629	0.000272797	0.00384423	0.996154	1023	lowH	0.28484	0.985464	0.492732	FALSE
V11024	0.0778198	0.10026	2	0	45	76	0.0265607	-0.00803345	-0.000106912	0.0133084	0.0467875	0.000622727	0.0133097	0.0134615	1024	lowH	0.28484	0.745816	0.627092	FALSE
V11025	0.0778198	0.10026	2	0	45	102	0.120598	0.0693075	0.00420055	0.0606075	0.109202	0.006619	0.0606122	0.935547	1025	goodH	0.28484	0.672976	0.336488	FALSE
V11026	0.0778198	0.10026	2	0	45	108	0.0279385	-0.00484029	-6.77762e-05	0.0140025	0.0525976	0.000736597	0.0140044	0.01417	1026	lowH	0.28484	0.81643	0.591785	FALSE
V11027	0.0778198	0.10026	2	0	45	117	0.0699079	0.0262275	0.000920809	0.0351085	0.0953605	0.00334867	0.0351159	0.963731	1027	lowH	0.28484	0.772606	0.386303	FALSE
V11028	0.0778198	0.10026	2	0	45	9	0.00772189	0.0308968	0.000119683	0.00387365	0.0709451	0.000274838	0.00387395	0.996124	1028	lowH	0.28484	0.985639	0.49282	FALSE
V11029	0.0778198	0.10026	2	0	45	14	0.0115603	-0.0205059	-0.000118805	0.00579369	0.0523876	0.000303561	0.00579452	0.00581395	1029	lowH	0.28484	0.813949	0.593026	FALSE
V11030	0.0778198	0.10026	2	0	45	28	0.0115159	-0.0201737	-0.000116432	0.00577146	0.0524088	0.000302518	0.00577227	0.994208	1030	lowH	0.28484	0.8142	0.5929	FALSE
V11031	0.0778198	0.10026	2	0	45	40	0.112528	0.0573883	0.00324374	0.0565226	0.0983616	0.00556009	0.0565271	0.940154	1031	goodH	0.28484	0.749823	0.374911	FALSE
V11032	0.0778198	0.10026	2	0	45	46	0.0152663	-0.0221343	-0.000169279	0.00764782	0.0431888	0.000330339	0.00764871	0.00769231	1032	lowH	0.28484	0.699981	0.65001	FALSE
V11033	0.0778198	0.10026	2	0	45	55	0.112123	0.0546671	0.00307838	0.0563115	0.0957125	0.00539011	0.0563156	0.940385	1033	goodH	0.28484	0.769899	0.384949	FALSE
V11034	0.0778198	0.10026	2	0	45	62	0.00766272	-0.00058846	-2.25888e-06	0.00383863	0.0417586	0.000160308	0.00383892	0.996154	1034	lowH	0.28484	0.681304	0.659348	FALSE
V11035	0.0778198	0.10026	2	0	45	69	0.306626	0.000987153	0.00015164	0.153614	0.0432126	0.00663968	0.153651	0.810945	1035	goodH	0.28484	0.70029	0.649855	FALSE
V11036	0.0778198	0.10026	2	0	45	73	0.075831	0.0457712	0.00174481	0.0381203	0.112661	0.00429644	0.0381359	0.0394737	1036	lowH	0.28484	0.650155	0.325077	FALSE
V11037	0.0778198	0.10026	2	0	45	79	0.0414322	0.0822351	0.00171576	0.0208641	0.145139	0.00302945	0.0208727	0.021164	1037	lowH	0.28484	0.470254	0.235127	FALSE
V11038	0.0778198	0.10026	2	0	45	95	0.0462169	0.0682963	0.00158919	0.0232691	0.140445	0.00326998	0.023283	0.0236686	1038	lowH	0.28484	0.492796	0.246398	FALSE
V11039	0.0778198	0.10026	2	0	45	97	0.0403287	0.0897724	0.00182479	0.0203268	0.161233	0.00327922	0.0203384	0.0205882	1039	lowH	0.28484	0.400515	0.200258	FALSE
V11040	0.0778198	0.10026	2	0	45	33	0.0193218	-0.0273262	-0.000264634	0.00968426	0.0562902	0.000545357	0.00968831	0.0097561	1040	lowH	0.28484	0.859228	0.570386	FALSE
V11041	0.0778198	0.10026	2	0	45	35	0.0238629	-0.0279306	-0.000333956	0.0119566	0.0494529	0.000591503	0.0119609	0.0120773	1041	lowH	0.28484	0.778719	0.610641	FALSE
V11042	0.0778198	0.10026	2	0	45	48	0.028702	-0.0358042	-0.000515069	0.0143857	0.0572367	0.000823774	0.0143924	0.0145631	1042	lowH	0.28484	0.869948	0.565026	FALSE
V11043	0.0778198	0.10026	2	0	45	62	0.022776	-0.0153695	-0.000175634	0.0114274	0.0777297	0.000888617	0.0114321	0.0115207	1043	lowH	0.28484	0.921148	0.460574	FALSE
V11044	0.0778198	0.10026	2	0	45	79	0.0184316	-0.0249395	-0.00023038	0.00923754	0.0545176	0.00050379	0.00924087	0.00930233	1044	lowH	0.28484	0.838881	0.58056	FALSE
V11045	0.0778198	0.10026	2	0	45	82	0.0276443	-0.0338477	-0.00046895	0.0138547	0.0555014	0.000769284	0.0138606	0.0140187	1045	lowH	0.28484	0.850218	0.574891	FALSE
V11046	0.0778198	0.10026	2	0	45	89	0.00921639	-0.045998	-0.000212509	0.00461997	0.0610066	0.000281989	0.00462227	0.99537	1046	lowH	0.28484	0.91165	0.544175	FALSE
V11047	0.0778198	0.10026	2	0	45	96	0.00934559	-0.0477391	-0.000223645	0.00468473	0.0609277	0.000285567	0.00468698	0.995305	1047	lowH	0.28484	0.910794	0.544603	FALSE
V11048	0.0778198	0.10026	2	0	45	107	0.0115603	-0.0740256	-0.000428857	0.00579337	0.0644481	0.00037381	0.00580017	0.00581395	1048	lowH	0.28484	0.948374	0.525813	FALSE
V11049	0.0778198	0.10026	2	0	45	17	0.0112991	-0.0753111	-0.000426359	0.0056613	0.0601799	0.000341087	0.00566779	0.00568182	1049	lowH	0.28484	0.902639	0.54868	FALSE
V11050	0.0778198	0.10026	2	0	45	20	0.0254411	-0.0328027	-0.000418576	0.0127604	0.0734516	0.000937866	0.0127685	0.0128866	1050	lowH	0.28484	0.961304	0.480652	FALSE
V11051	0.0778198	0.10026	2	0	45	27	0.00862053	-0.0379068	-0.000163826	0.00432182	0.061189	0.000264518	0.00432296	0.995671	1051	lowH	0.28484	0.913629	0.543186	FALSE
V11052	0.0778198	0.10026	2	0	45	34	0.00816313	-0.0318547	-0.000130369	0.0040926	0.0614215	0.000251438	0.00409365	0.995902	1052	lowH	0.28484	0.916144	0.541928	FALSE
V11053	0.0778198	0.10026	2	0	45	45	0.0280504	-0.018887	-0.000265363	0.01405	0.0400397	0.000562646	0.0140522	0.0142276	1053	lowH	0.28484	0.6585	0.67075	FALSE
V11054	0.0778198	0.10026	2	0	45	55	0.016128	0.0812526	0.000658907	0.00810936	0.118675	0.000962473	0.00811017	0.99187	1054	lowH	0.28484	0.612305	0.306153	FALSE
V11055	0.0778198	0.10026	2	0	45	63	0.0398242	0.0836258	0.00167467	0.0200257	0.120279	0.00240892	0.0200277	0.979675	1055	lowH	0.28484	0.602584	0.301292	FALSE
V11056	0.0778198	0.10026	2	0	45	68	0.016128	-0.0191916	-0.000155102	0.00808176	0.0496378	0.000401234	0.00808324	0.00813008	1056	lowH	0.28484	0.78097	0.609515	FALSE
V11057	0.0778198	0.10026	2	0	45	69	0.00809703	-0.0309827	-0.000125774	0.00405949	0.0614492	0.000249514	0.00406049	0.995935	1057	lowH	0.28484	0.916444	0.541778	FALSE
V11058	0.0778198	0.10026	2	0	45	70	0.0201186	-0.0186605	-0.000188091	0.0100796	0.0455518	0.000459224	0.0100814	0.0101626	1058	lowH	0.28484	0.730263	0.634869	FALSE
V11059	0.0778198	0.10026	2	0	45	73	0.0201186	-0.0186605	-0.000188091	0.0100796	0.0455518	0.000459224	0.0100814	0.0101626	1059	lowH	0.28484	0.730263	0.634869	FALSE
V11060	0.0778198	0.10026	2	0	45	32	0.251501	0.193778	0.0246134	0.127018	0.212816	0.0270324	0.127022	0.85249	1060	goodH	0.28484	0.23943	0.119715	FALSE
V11061	0.0778198	0.10026	2	0	45	47	0.256874	0.192958	0.0250316	0.129726	0.211841	0.0274821	0.12973	0.848659	1061	goodH	0.28484	0.241769	0.120885	FALSE
V11062	0.0778198	0.10026	2	0	45	48	0.49997	-9.45898e-05	-2.36467e-05	0.249992	0.000562495	0.000140619	0.249992	0.496154	1062	goodH	0.36532	0.0111893	0.994405	FALSE
V11063	0.0778198	0.10026	2	0	45	56	0.00763348	-0.0119294	-4.55949e-05	0.00382207	0.0311885	0.000119213	0.00382235	0.996169	1063	lowH	0.293508	0.534684	0.732658	FALSE
V11064	0.0778198	0.10026	2	0	45	60	0.5	-9.83262e-05	-2.45829e-05	0.250014	0.0012085	0.000302142	0.250014	0.5	1064	goodH	0.36532	0.0239626	0.988019	FALSE
V11065	0.0778198	0.10026	2	0	45	73	0.00763348	-0.014693	-5.62592e-05	0.00382898	0.0709696	0.00027178	0.00382952	0.996169	1065	lowH	0.28484	0.985399	0.492699	FALSE
V11066	0.0778198	0.10026	2	0	45	79	0.499934	-0.000248212	-6.20468e-05	0.249975	0.00073495	0.00018372	0.249976	0.505747	1066	goodH	0.36532	0.0146073	0.992696	FALSE
V11067	0.0778198	0.10026	2	0	45	82	0.0152082	0.0381725	0.000291304	0.00763126	0.0769859	0.000587538	0.00763176	0.992337	1067	lowH	0.28484	0.928007	0.464003	FALSE
V11068	0.0778198	0.10026	2	0	45	85	0.499934	-0.000248212	-6.20468e-05	0.249975	0.00073495	0.00018372	0.249976	0.505747	1068	goodH	0.36532	0.0146073	0.992696	FALSE
V11069	0.0778198	0.10026	2	0	45	88	0.00763348	-0.0249032	-9.53115e-05	0.00382728	0.0616227	0.000235882	0.00382784	0.996169	1069	lowH	0.28484	0.918318	0.540841	FALSE
V11070	0.0778198	0.10026	2	0	45	107	0.499993	-9.12373e-05	-2.28113e-05	0.250021	0.00220548	0.000551419	0.250022	0.498077	1070	goodH	0.36532	0.0435149	0.978243	FALSE
V11071	0.0778198	0.10026	2	0	45	26	0.498769	-0.000327446	-8.16737e-05	0.249426	0.00369018	0.000920434	0.249428	0.524809	1071	goodH	0.36532	0.0722741	0.963863	FALSE
V11072	0.0778198	0.10026	2	0	45	29	0.0151506	0.0383697	0.000291703	0.00760242	0.0770257	0.000585623	0.00760296	0.992366	1072	lowH	0.28484	0.927639	0.463819	FALSE
V11073	0.0778198	0.10026	2	0	45	32	0.499738	-0.000545581	-0.000136332	0.249884	0.00138877	0.000347033	0.249885	0.51145	1073	goodH	0.36532	0.0275124	0.986244	FALSE
V11074	0.0778198	0.10026	2	0	45	35	0.00760445	-0.0245308	-9.35293e-05	0.00381272	0.0616464	0.000235077	0.00381332	0.996183	1074	lowH	0.28484	0.918573	0.540714	FALSE
V11075	0.0778198	0.10026	2	0	45	53	0.00760445	-0.00832959	-3.17199e-05	0.0038081	0.0343341	0.000130758	0.0038084	0.996183	1075	lowH	0.287768	0.579944	0.710028	FALSE
V11076	0.0778198	0.10026	2	0	45	54	0.499738	-0.000512562	-0.000128081	0.249885	0.00141913	0.000354619	0.249886	0.51145	1076	goodH	0.36532	0.0281096	0.985945	FALSE
V11077	0.0778198	0.10026	2	0	45	71	0.499643	2.75094e-05	6.87313e-06	0.249847	0.00222253	0.000555295	0.249848	0.513359	1077	goodH	0.36532	0.0438477	0.978076	FALSE
V11078	0.0778198	0.10026	2	0	45	79	0.0113848	0.0115219	6.57452e-05	0.00570612	0.0524698	0.000299421	0.00570655	0.994275	1078	lowH	0.28484	0.81492	0.59254	FALSE
V11079	0.0778198	0.10026	2	0	45	80	0.499738	-0.000512562	-0.000128081	0.249885	0.00141913	0.000354619	0.249886	0.51145	1079	goodH	0.36532	0.0281096	0.985945	FALSE
V11080	0.0778198	0.10026	2	0	45	86	0.5	-0.00011758	-2.93958e-05	0.250006	0.000536487	0.000134125	0.250006	0.5	1080	goodH	0.36532	0.0106733	0.994663	FALSE
V11081	0.0778198	0.10026	2	0	45	95	0.5	-0.00011758	-2.93958e-05	0.250006	0.000536487	0.000134125	0.250006	0.5	1081	goodH	0.36532	0.0106733	0.994663	FALSE
V11082	0.0778198	0.10026	2	0	45	98	0.499883	-0.00042527	-0.000106297	0.249951	0.000878754	0.000219646	0.249952	0.507634	1082	goodH	0.36532	0.0174529	0.991274	FALSE
V11083	0.0778198	0.10026	2	0	45	103	0.499738	-0.000724435	-0.000181024	0.249882	0.00122432	0.000305937	0.249883	0.51145	1083	goodH	0.36532	0.0242744	0.987863	FALSE
V11084	0.0778198	0.10026	2	0	45	116	0.493592	0.00128676	0.000317752	0.24694	0.0127936	0.0031594	0.246951	0.556604	1084	goodH	0.343	0.239598	0.880201	FALSE
V11085	0.0778198	0.10026	2	0	45	117	0.00970851	0.0647956	0.000316223	0.00488032	0.111709	0.00054529	0.00488133	0.995122	1085	lowH	0.28484	0.656358	0.328179	FALSE
V11086	0.0778198	0.10026	2	0	45	18	0.499969	0.000704177	0.00017606	0.250023	0.00334169	0.000835504	0.250024	0.503906	1086	goodH	0.36532	0.065562	0.967219	FALSE
V11087	0.0778198	0.10026	2	0	45	26	0.00763348	0.0212516	8.13425e-05	0.0038276	0.0616352	0.000235933	0.00382789	0.996169	1087	lowH	0.28484	0.918453	0.540774	FALSE
V11088	0.0778198	0.10026	2	0	45	27	0.499993	0.000109382	2.73465e-05	0.250009	0.0010737	0.000268434	0.250009	0.501916	1088	goodH	0.36532	0.021304	0.989348	FALSE
V11089	0.0778198	0.10026	2	0	45	33	0.499971	-1.67617e-05	-4.19042e-06	0.25	0.00127885	0.000319713	0.25	0.503831	1089	goodH	0.36532	0.0253487	0.987326	FALSE
V11090	0.0778198	0.10026	2	0	45	42	0.5	-6.27816e-05	-1.56958e-05	0.250007	0.000581937	0.000145488	0.250007	0.5	1090	goodH	0.36532	0.0115749	0.994213	FALSE
V11091	0.0778198	0.10026	2	0	45	45	0.499993	-1.37461e-06	-3.43651e-07	0.25	0.000317371	7.93428e-05	0.25	0.501901	1091	goodH	0.36532	0.00632096	0.99684	FALSE
V11092	0.0778198	0.10026	2	0	45	50	0.499993	-9.17553e-05	-2.29387e-05	0.249999	0.000234236	5.85588e-05	0.249999	0.501901	1092	goodH	0.36532	0.00466712	0.997666	FALSE
V11093	0.0778198	0.10026	2	0	45	63	0.5	-5.98881e-05	-1.49724e-05	0.250007	0.000579716	0.000144933	0.250007	0.5	1093	goodH	0.36532	0.0115309	0.994235	FALSE
V11094	0.0778198	0.10026	2	0	45	64	0.00754706	0.0455316	0.000172482	0.00378818	0.083469	0.000316217	0.00378844	0.996212	1094	lowH	0.28484	0.869898	0.434949	FALSE
V11095	0.0778198	0.10026	2	0	45	66	0.499971	-0.000120126	-3.00304e-05	0.249991	0.000519517	0.000129875	0.249992	0.503788	1095	goodH	0.36532	0.0103366	0.994832	FALSE
V11096	0.0778198	0.10026	2	0	45	69	0.499993	-0.000111319	-2.78304e-05	0.250006	0.000848603	0.000212156	0.250006	0.501894	1096	goodH	0.36532	0.0168566	0.991572	FALSE
V11097	0.0778198	0.10026	2	0	45	90	0.0299556	0.0308063	0.000463123	0.0150334	0.0802259	0.00120617	0.0150347	0.0152091	1097	lowH	0.28484	0.898497	0.449248	FALSE
V11098	0.0778198	0.10026	2	0	45	102	0.01876	0.000197686	1.8578e-06	0.00939776	0.0415993	0.00039097	0.00939846	0.99053	1098	lowH	0.28484	0.679207	0.660396	FALSE
V11099	0.0778198	0.10026	2	0	45	105	0.499971	-0.000120126	-3.00304e-05	0.249991	0.000519517	0.000129875	0.249992	0.503788	1099	goodH	0.36532	0.0103366	0.994832	FALSE
V11100	0.0778198	0.10026	2	0	45	110	0.0518151	0.130615	0.00340958	0.0261041	0.160739	0.00419619	0.0261055	0.973384	1100	lowH	0.28484	0.402492	0.201246	FALSE
V11101	0.0778198	0.10026	2	0	45	117	0.0775074	0.0395423	0.00153789	0.0388922	0.0769424	0.00299266	0.0388948	0.959615	1101	lowH	0.28484	0.92841	0.464205	FALSE
V11102	0.0778198	0.10026	2	0	45	32	0.497509	0.0367428	0.00916837	0.249529	0.063924	0.0159534	0.249568	0.535294	1102	goodH	0.28484	0.942863	0.528568	FALSE
V11103	0.0778198	0.10026	2	0	45	35	0.22597	0.0406032	0.00460361	0.11338	0.0751042	0.00851592	0.113388	0.870155	1103	goodH	0.28484	0.945588	0.472794	FALSE
V11104	0.0778198	0.10026	2	0	45	38	0.382574	0.0352228	0.00675652	0.191822	0.0600652	0.0115224	0.191831	0.742308	1104	goodH	0.28484	0.901383	0.549309	FALSE
V11105	0.0778198	0.10026	2	0	45	44	0.13125	0.0915368	0.00604182	0.0660043	0.122956	0.00811612	0.0660081	0.929389	1105	goodH	0.28484	0.586708	0.293354	FALSE
V11106	0.0778198	0.10026	2	0	45	56	0.0264603	0.0267468	0.000354949	0.0132707	0.0662652	0.000879451	0.0132717	0.01341	1106	lowH	0.28484	0.967262	0.516369	FALSE
V11107	0.0778198	0.10026	2	0	45	58	0.0263606	0.0731547	0.000969115	0.0132475	0.108703	0.00144013	0.0132483	0.0133588	1107	lowH	0.28484	0.676338	0.338169	FALSE
V11108	0.0778198	0.10026	2	0	45	85	0.246857	0.177038	0.0220569	0.124588	0.197727	0.0246354	0.124593	0.855769	1108	goodH	0.28484	0.278315	0.139158	FALSE
V11109	0.0778198	0.10026	2	0	45	100	0.238104	0.164471	0.0197544	0.120108	0.186806	0.0224379	0.120113	0.861868	1109	goodH	0.28484	0.310345	0.155173	FALSE
V11110	0.0778198	0.10026	2	0	45	101	0.493134	0.0315138	0.00778412	0.247007	0.0379684	0.00937856	0.24701	0.441406	1110	goodH	0.285868	0.630498	0.684751	FALSE
V11111	0.0778198	0.10026	2	0	45	113	0.480189	0.0741275	0.0178855	0.24128	0.0986078	0.0237957	0.241317	0.599526	1111	goodH	0.28484	0.747984	0.373992	FALSE
V11112	0.0778198	0.10026	2	0	45	6	0.0716495	0.0415214	0.00149362	0.0359723	0.0868449	0.00312459	0.035979	0.962791	1112	lowH	0.28484	0.841095	0.420547	FALSE
V11113	0.0778198	0.10026	2	0	45	15	0.00766272	-0.00871892	-3.34569e-05	0.00383727	0.0343028	0.00013164	0.00383757	0.996154	1113	lowH	0.287768	0.579501	0.710249	FALSE
V11114	0.0778198	0.10026	2	0	45	16	0.0810355	0.0438368	0.00178285	0.04067	0.0807924	0.00328604	0.0406727	0.957692	1114	lowH	0.28484	0.893435	0.446717	FALSE
V11115	0.0778198	0.10026	2	0	45	22	0.0739645	0.262553	0.00984014	0.0374786	0.28156	0.0105528	0.0374799	0.961538	1115	lowH	0.28484	0.120615	0.0603076	FALSE
V11116	0.0778198	0.10026	2	0	45	23	0.00383876	-0.00753277	-1.44814e-05	0.00192245	0.0354726	6.81994e-05	0.00192259	0.998077	1116	lowH	0.286888	0.595978	0.702011	FALSE
V11117	0.0778198	0.10026	2	0	45	31	0.00766272	-0.00139351	-5.34897e-06	0.0038385	0.0410204	0.000157468	0.00383879	0.996154	1117	lowH	0.28484	0.671558	0.664221	FALSE
V11118	0.0778198	0.10026	2	0	45	51	0.00760445	-0.011736	-4.46853e-05	0.00380754	0.0312082	0.000118836	0.00380784	0.00381679	1118	lowH	0.293508	0.534972	0.732514	FALSE
V11119	0.0778198	0.10026	2	0	45	73	0.00760445	0.0641576	0.000245092	0.00382016	0.100852	0.000385298	0.00382041	0.996183	1119	lowH	0.28484	0.731424	0.365712	FALSE
V11120	0.0778198	0.10026	2	0	45	75	NA	NA	NA	NA	NA	NA	NA	NA	1120	NA	NA	NA	NA	NA
V11121	0.0778198	0.10026	2	0	45	87	0.499993	-9.35296e-05	-2.33823e-05	0.249999	0.000235078	5.87693e-05	0.249999	0.501908	1121	goodH	0.36532	0.00468388	0.997658	FALSE
V11122	0.0778198	0.10026	2	0	45	115	0.00769219	-0.00414322	-1.59631e-05	0.00385283	0.0386564	0.000148947	0.0038531	0.003861	1122	lowH	0.285442	0.639863	0.680068	FALSE
V11123	0.0778198	0.10026	2	0	45	21	0.0165278	0.0711707	0.000591251	0.0083075	0.110458	0.000917757	0.00830863	0.00833333	1123	lowH	0.28484	0.664599	0.332299	FALSE
V11124	0.0778198	0.10026	2	0	45	24	0.016128	0.0254124	0.000205781	0.00809768	0.09028	0.000731184	0.00809907	0.00813008	1124	lowH	0.28484	0.812765	0.406383	FALSE
V11125	0.0778198	0.10026	2	0	45	26	0.17554	0.0606665	0.00534834	0.0881598	0.0945995	0.00834048	0.0881662	0.902778	1125	goodH	0.28484	0.778493	0.389246	FALSE
V11126	0.0778198	0.10026	2	0	45	27	0.152241	0.131496	0.0100849	0.0766931	0.15934	0.0122209	0.0766969	0.916988	1126	goodH	0.28484	0.408147	0.204074	FALSE
V11127	0.0778198	0.10026	2	0	45	45	0.49735	0.00770622	0.00191749	0.248823	0.012832	0.00319292	0.248826	0.536398	1127	goodH	0.342916	0.24027	0.879865	FALSE
V11128	0.0778198	0.10026	2	0	45	48	0.00760445	0.0641503	0.000245062	0.00382013	0.100841	0.00038525	0.00382036	0.996183	1128	lowH	0.28484	0.731505	0.365753	FALSE
V11129	0.0778198	0.10026	2	0	45	53	0.0113848	-0.00984472	-5.6123e-05	0.00570082	0.0328576	0.000187329	0.00570123	0.994275	1129	lowH	0.290392	0.558877	0.720561	FALSE
V11130	0.0778198	0.10026	2	0	45	56	0.0300682	0.166161	0.00252099	0.0151719	0.193968	0.00294301	0.0151727	0.984733	1130	lowH	0.28484	0.288949	0.144474	FALSE
V11131	0.0778198	0.10026	2	0	45	66	0.499272	0.0065195	0.00162824	0.249749	0.00974291	0.0024333	0.24975	0.480916	1131	goodH	0.352062	0.185208	0.907396	FALSE
V11132	0.0778198	0.10026	2	0	45	72	0.498135	0.0142261	0.00354633	0.249284	0.0185831	0.0046325	0.249286	0.469466	1132	goodH	0.326313	0.338372	0.830814	FALSE
V11133	0.0778198	0.10026	2	0	45	82	0.49941	0.00614629	0.00153545	0.249818	0.00974458	0.00243439	0.24982	0.482824	1133	goodH	0.352062	0.185239	0.907381	FALSE
V11134	0.0778198	0.10026	2	0	45	91	0.49737	0.00934625	0.00232582	0.248851	0.0142995	0.00355847	0.248853	0.53626	1134	goodH	0.338742	0.26584	0.86708	FALSE
V11135	0.0778198	0.10026	2	0	45	93	0.49764	0.00932396	0.0023215	0.248982	0.0139981	0.0034853	0.248984	0.534351	1135	goodH	0.339529	0.260619	0.86969	FALSE
V11136	0.0778198	0.10026	2	0	45	106	0.477158	0.0242074	0.00578553	0.238998	0.037776	0.00902861	0.239004	0.39313	1136	goodH	0.285903	0.627867	0.686066	FALSE
V11137	0.0778198	0.10026	2	0	45	15	0.230112	0.292693	0.0342136	0.116892	0.328838	0.0384424	0.116904	0.867347	1137	goodH	0.28484	0.0752678	0.0376339	FALSE
V11138	0.0778198	0.10026	2	0	45	34	0.0527913	-0.0145497	-0.000384751	0.0264439	0.04082	0.00107955	0.0264467	0.0271318	1138	lowH	0.28484	0.6689	0.66555	FALSE
V11139	0.0778198	0.10026	2	0	45	36	0.0489334	-0.00907363	-0.000222401	0.0245107	0.0399342	0.000978907	0.024513	0.0250965	1139	lowH	0.28484	0.657088	0.671456	FALSE
V11140	0.0778198	0.10026	2	0	45	61	0.0114282	0.0272215	0.000156029	0.00573182	0.06703	0.000384233	0.00573225	0.00574713	1140	lowH	0.28484	0.975111	0.512445	FALSE
V11141	0.0778198	0.10026	2	0	45	86	0.0114282	0.0113283	6.4887e-05	0.00572785	0.0524507	0.000300453	0.00572829	0.994253	1141	lowH	0.28484	0.814695	0.592652	FALSE
V11142	0.0778198	0.10026	2	0	45	110	0.0115603	0.00542775	3.14413e-05	0.0057927	0.0475226	0.000275307	0.00579318	0.00581395	1142	lowH	0.28484	0.754979	0.622511	FALSE
V11143	0.0778198	0.10026	2	0	45	29	0.00778198	0.0203113	7.92556e-05	0.00390204	0.0615607	0.000240231	0.00390234	0.996094	1143	lowH	0.28484	0.917648	0.541176	FALSE
V11144	0.0778198	0.10026	2	0	45	30	0.0527913	0.00923128	0.000244225	0.0264562	0.0500621	0.00132455	0.0264582	0.972868	1144	lowH	0.28484	0.786117	0.606942	FALSE
V11145	0.0778198	0.10026	2	0	45	37	0.030411	0.00454175	6.9205e-05	0.0152375	0.046122	0.000702836	0.0152386	0.984556	1145	lowH	0.28484	0.737463	0.631269	FALSE
V11146	0.0778198	0.10026	2	0	45	39	0.0452587	-0.000527797	-1.1966e-05	0.0226717	0.041133	0.000932622	0.0226733	0.976834	1146	lowH	0.28484	0.67305	0.663475	FALSE
V11147	0.0778198	0.10026	2	0	45	40	0.0489334	0.0154157	0.000378137	0.0245293	0.0556628	0.00136547	0.0245311	0.974903	1147	lowH	0.28484	0.852068	0.573966	FALSE
V11148	0.0778198	0.10026	2	0	45	51	0.220901	0.106366	0.0118221	0.111146	0.133789	0.0148708	0.111151	0.873563	1148	goodH	0.28484	0.526622	0.263311	FALSE
V11149	0.0778198	0.10026	2	0	45	52	0.0114282	0.0272174	0.000156005	0.0057318	0.0670204	0.000384174	0.00573219	0.994253	1149	lowH	0.28484	0.975012	0.512494	FALSE
V11150	0.0778198	0.10026	2	0	45	53	0.0301816	0.139034	0.00211488	0.0152112	0.169187	0.00257368	0.015212	0.0153257	1150	lowH	0.28484	0.369969	0.184985	FALSE
V11151	0.0778198	0.10026	2	0	45	57	0.0412575	0.0165575	0.000342449	0.0206824	0.0565774	0.00117024	0.0206839	0.978927	1151	lowH	0.28484	0.862491	0.568754	FALSE
V11152	0.0778198	0.10026	2	0	45	63	0.430939	0.0399363	0.00862929	0.216076	0.0603618	0.0130432	0.216084	0.685824	1152	goodH	0.28484	0.904628	0.547686	FALSE
V11153	0.0778198	0.10026	2	0	45	66	0.433758	0.0351705	0.00764777	0.217448	0.0563811	0.0122604	0.217456	0.318008	1153	goodH	0.28484	0.860263	0.569868	FALSE
V11154	0.0778198	0.10026	2	0	45	78	0.446561	0.0278977	0.00624292	0.223779	0.0480144	0.010745	0.223787	0.336538	1154	goodH	0.28484	0.76107	0.619465	FALSE
V11155	0.0778198	0.10026	2	0	45	84	0.0114719	0.0230559	0.000132634	0.00575272	0.0633576	0.000364504	0.00575313	0.00576923	1155	lowH	0.28484	0.936874	0.531563	FALSE
V11156	0.0778198	0.10026	2	0	45	87	0.445296	0.0262944	0.0058673	0.223139	0.0474641	0.0105915	0.223147	0.334615	1156	goodH	0.28484	0.754251	0.622875	FALSE
V11157	0.0778198	0.10026	2	0	45	89	0.0265607	0.162381	0.00217593	0.0134002	0.190795	0.00255681	0.0134008	0.986538	1157	lowH	0.28484	0.29824	0.14912	FALSE
V11158	0.0778198	0.10026	2	0	45	93	0.446561	0.0248515	0.00556051	0.223749	0.0452182	0.0101179	0.223757	0.336538	1158	goodH	0.28484	0.726031	0.636984	FALSE
V11159	0.0778198	0.10026	2	0	45	106	0.444873	0.0228486	0.0050925	0.22288	0.0429787	0.00957944	0.222888	0.666023	1159	goodH	0.28484	0.697254	0.651373	FALSE
V11160	0.0778198	0.10026	2	0	45	6	0.499822	-0.000421524	-0.000105384	0.250006	0.00847656	0.00211928	0.250017	0.509434	1160	goodH	0.35559	0.162141	0.91893	FALSE
V11161	0.0778198	0.10026	2	0	45	9	0.499926	-0.000199567	-4.9893e-05	0.250006	0.00379522	0.000948837	0.250008	0.493927	1161	goodH	0.36532	0.0742927	0.962854	FALSE
V11162	0.0778198	0.10026	2	0	45	18	0.0115603	0.0583999	0.000339074	0.00580608	0.0960602	0.000557772	0.00580648	0.00581395	1162	lowH	0.28484	0.767233	0.383616	FALSE
V11163	0.0778198	0.10026	2	0	45	21	0.499933	-0.000259621	-6.48988e-05	0.249975	0.000739697	0.000184906	0.249975	0.505792	1163	goodH	0.36532	0.0147013	0.992649	FALSE
V11164	0.0778198	0.10026	2	0	45	27	0.0153248	0.0377923	0.000290614	0.00768977	0.0769428	0.000591715	0.00769033	0.00772201	1164	lowH	0.28484	0.928406	0.464203	FALSE
V11165	0.0778198	0.10026	2	0	45	30	0.49997	-0.000189919	-4.7478e-05	0.24999	0.00048017	0.000120038	0.249991	0.503861	1165	goodH	0.36532	0.00955561	0.995222	FALSE
V11166	0.0778198	0.10026	2	0	45	32	0.0266618	0.162231	0.00218223	0.0134514	0.190769	0.00256625	0.0134521	0.986486	1166	lowH	0.28484	0.298318	0.149159	FALSE
V11167	0.0778198	0.10026	2	0	45	36	0.5	4.20589e-06	1.0515e-06	0.250007	0.000653385	0.000163351	0.250008	0.5	1167	goodH	0.36532	0.0129914	0.993504	FALSE
V11168	0.0778198	0.10026	2	0	45	49	0.499971	-5.74196e-05	-1.43544e-05	0.249992	0.000591799	0.000147945	0.249992	0.503831	1168	goodH	0.36532	0.0117705	0.994115	FALSE
V11169	0.0778198	0.10026	2	0	45	68	0.00763348	-0.0164753	-6.29573e-05	0.00382131	0.0270221	0.000103268	0.00382161	0.996169	1169	lowH	0.302993	0.472509	0.763745	FALSE
V11170	0.0778198	0.10026	2	0	45	75	0.00382408	-0.00734485	-1.40661e-05	0.0019151	0.0354792	6.79512e-05	0.00191524	0.998084	1170	lowH	0.286888	0.596071	0.701965	FALSE
V11171	0.0778198	0.10026	2	0	45	82	0.5	4.20589e-06	1.0515e-06	0.250007	0.000653385	0.000163351	0.250008	0.5	1171	goodH	0.36532	0.0129914	0.993504	FALSE
V11172	0.0778198	0.10026	2	0	45	92	0.0152082	-0.000635639	-4.84256e-06	0.00761842	0.0413888	0.00031534	0.00761898	0.992337	1172	lowH	0.28484	0.676431	0.661785	FALSE
V11173	0.0778198	0.10026	2	0	45	94	0.0701472	0.279452	0.00994027	0.0355706	0.297083	0.0105678	0.0355717	0.963602	1173	lowH	0.28484	0.103314	0.0516571	FALSE
V11174	0.0778198	0.10026	2	0	45	97	0.5	4.20589e-06	1.0515e-06	0.250007	0.000653385	0.000163351	0.250008	0.5	1174	goodH	0.36532	0.0129914	0.993504	FALSE
V11175	0.0778198	0.10026	2	0	45	99	0.0152082	0.0126006	9.60518e-05	0.0076228	0.053531	0.000408086	0.00762335	0.992337	1175	lowH	0.28484	0.827398	0.586301	FALSE
V11176	0.0778198	0.10026	2	0	45	103	0.5	4.20589e-06	1.0515e-06	0.250007	0.000653385	0.000163351	0.250008	0.5	1176	goodH	0.36532	0.0129914	0.993504	FALSE
V11177	0.0778198	0.10026	2	0	45	105	0.499993	6.87142e-05	1.71786e-05	0.250001	0.000386688	9.66723e-05	0.250001	0.501916	1177	goodH	0.36532	0.00769885	0.996151	FALSE
V11178	0.0778198	0.10026	2	0	45	108	0.499971	-0.000156494	-3.91232e-05	0.249998	0.00115025	0.000287562	0.249999	0.496169	1178	goodH	0.36532	0.0228143	0.988593	FALSE
V11179	0.0778198	0.10026	2	0	45	110	0.0739645	0.187081	0.00698836	0.0373546	0.212341	0.00793229	0.0373563	0.961538	1179	lowH	0.28484	0.240566	0.120283	FALSE
V11180	0.0778198	0.10026	2	0	45	112	0.0775074	0.36389	0.0143553	0.0394495	0.374416	0.0147708	0.0394503	0.959615	1180	lowH	0.28484	0.0477727	0.0238863	FALSE
V11181	0.0778198	0.10026	2	0	45	11	0.00823031	-0.0185577	-7.64641e-05	0.00412033	0.0285476	0.000117637	0.00412074	0.995868	1181	lowH	0.299259	0.495574	0.752213	FALSE
V11182	0.0778198	0.10026	2	0	45	18	0.00385355	-0.00772228	-1.49029e-05	0.00192985	0.0354658	6.84492e-05	0.00193	0.998069	1182	lowH	0.286888	0.595883	0.702058	FALSE
V11183	0.0778198	0.10026	2	0	45	25	0.5	-7.17232e-05	-1.79313e-05	0.250007	0.000588624	0.00014716	0.250007	0.5	1183	goodH	0.36532	0.0117076	0.994146	FALSE
V11184	0.0778198	0.10026	2	0	45	35	0.0189736	0.0153035	0.000145554	0.00951119	0.0559271	0.00053197	0.00951186	0.990421	1184	lowH	0.28484	0.85509	0.572455	FALSE
V11185	0.0778198	0.10026	2	0	45	37	0.0665874	0.298274	0.0100797	0.0337933	0.314437	0.0106262	0.0337943	0.965517	1185	lowH	0.28484	0.0868937	0.0434468	FALSE
V11186	0.0778198	0.10026	2	0	45	40	0.5	-6.86943e-05	-1.7174e-05	0.250007	0.000586355	0.000146593	0.250007	0.5	1186	goodH	0.36532	0.0116626	0.994169	FALSE
V11187	0.0778198	0.10026	2	0	45	42	0.00763348	-0.0119301	-4.55977e-05	0.00382207	0.0311903	0.00011922	0.00382235	0.996169	1187	lowH	0.293508	0.534711	0.732645	FALSE
V11188	0.0778198	0.10026	2	0	45	46	0.499993	-9.53177e-05	-2.38293e-05	0.249999	0.000235897	5.89741e-05	0.249999	0.501916	1188	goodH	0.36532	0.00470018	0.99765	FALSE
V11189	0.0778198	0.10026	2	0	45	48	NA	NA	NA	NA	NA	NA	NA	NA	1189	NA	NA	NA	NA	NA
V11190	0.0778198	0.10026	2	0	45	53	0.0842398	0.188393	0.00801525	0.0425454	0.213191	0.00907067	0.0425472	0.955939	1190	lowH	0.28484	0.238536	0.119268	FALSE
V11191	0.0778198	0.10026	2	0	45	55	0.0842398	0.403341	0.0173234	0.0429497	0.410405	0.017627	0.0429503	0.955939	1191	lowH	0.254998	0.0333646	0.0166823	FALSE
V11192	0.0778198	0.10026	2	0	45	66	0.0227243	0.0903399	0.00103246	0.0114286	0.12468	0.00142501	0.0114293	0.988506	1192	lowH	0.28484	0.576704	0.288352	FALSE
V11193	0.0778198	0.10026	2	0	45	69	0.499971	-0.000130323	-3.25795e-05	0.249991	0.000524767	0.000131187	0.249992	0.503831	1193	goodH	0.36532	0.0104408	0.99478	FALSE
V11194	0.0778198	0.10026	2	0	45	71	0.499971	-0.000130323	-3.25795e-05	0.249991	0.000524767	0.000131187	0.249992	0.503831	1194	goodH	0.36532	0.0104408	0.99478	FALSE
V11195	0.0778198	0.10026	2	0	45	80	0.0842398	0.403341	0.0173234	0.0429497	0.410405	0.017627	0.0429503	0.955939	1195	lowH	0.254998	0.0333646	0.0166823	FALSE
V11196	0.0778198	0.10026	2	0	45	85	0.0114282	0.00204685	1.17193e-05	0.00572553	0.0439303	0.000251542	0.00572595	0.994253	1196	lowH	0.28484	0.70956	0.64522	FALSE
V11197	0.0778198	0.10026	2	0	45	87	0.499993	-4.18977e-06	-1.04744e-06	0.25	0.000319663	7.99159e-05	0.25	0.498084	1197	goodH	0.36532	0.00636654	0.996817	FALSE
V11198	0.0778198	0.10026	2	0	45	94	0.00763348	0.04501	0.000172457	0.00383154	0.0834239	0.000319664	0.0038318	0.996169	1198	lowH	0.28484	0.870289	0.435145	FALSE
V11199	0.0778198	0.10026	2	0	45	95	0.0842398	0.188393	0.00801525	0.0425454	0.213191	0.00907067	0.0425472	0.955939	1199	lowH	0.28484	0.238536	0.119268	FALSE
V11200	0.0778198	0.10026	2	0	45	96	0.499736	-0.00047261	-0.000118098	0.249884	0.0014702	0.000367381	0.249885	0.511494	1200	goodH	0.36532	0.0291138	0.985443	FALSE
V11201	0.0778198	0.10026	2	0	45	104	0.499815	0.00126043	0.000315041	0.249947	0.00341823	0.000854378	0.249948	0.490385	1201	goodH	0.36532	0.067038	0.966481	FALSE
V11202	0.0778198	0.10026	2	0	45	16	0.00778198	0.0631332	0.000246809	0.00390934	0.100775	0.000393991	0.00390962	0.996094	1202	lowH	0.28484	0.73199	0.365995	FALSE
V11203	0.0778198	0.10026	2	0	45	18	0.49831	-0.000762736	-0.000190074	0.2492	0.0040108	0.0009995	0.249202	0.52907	1203	goodH	0.36532	0.0784289	0.960786	FALSE
V11204	0.0778198	0.10026	2	0	45	30	0.499934	-1.38758e-05	-3.46865e-06	0.249978	0.000950408	0.000237581	0.249978	0.505747	1204	goodH	0.36532	0.0188693	0.990565	FALSE
V11205	0.0778198	0.10026	2	0	45	54	0.00757565	-0.00813594	-3.08652e-05	0.00379368	0.0343439	0.000130299	0.00379396	0.996198	1205	lowH	0.287768	0.580083	0.709959	FALSE
V11206	0.0778198	0.10026	2	0	45	75	0.499971	5.72794e-05	1.43195e-05	0.249993	0.000687466	0.000171862	0.249994	0.503802	1206	goodH	0.36532	0.0136668	0.993167	FALSE
V11207	0.0778198	0.10026	2	0	45	81	0.0113418	-0.0188694	-0.000107259	0.00568425	0.0524841	0.000298369	0.00568493	0.00570342	1207	lowH	0.28484	0.81509	0.592455	FALSE
V11208	0.0778198	0.10026	2	0	45	83	0.499993	0.000179363	4.48411e-05	0.250002	0.000483581	0.000120896	0.250002	0.501901	1208	goodH	0.36532	0.00962331	0.995188	FALSE
V11209	0.0778198	0.10026	2	0	45	84	0.150132	0.122843	0.00928785	0.0756072	0.153142	0.0115792	0.075611	0.918251	1209	goodH	0.28484	0.434179	0.21709	FALSE
V11210	0.0778198	0.10026	2	0	45	102	0.499818	0.000380544	9.51097e-05	0.249931	0.00193097	0.000482609	0.249932	0.509542	1210	goodH	0.36532	0.0381506	0.980925	FALSE
V11211	0.0778198	0.10026	2	0	45	105	0.0113848	0.045381	0.000259331	0.00571452	0.0835364	0.000477401	0.00571489	0.994275	1211	lowH	0.28484	0.869314	0.434657	FALSE
V11212	0.0778198	0.10026	2	0	45	110	0.0345383	0.01082	0.0001873	0.0173105	0.0522695	0.000904885	0.0173119	0.982422	1212	lowH	0.28484	0.812551	0.593724	FALSE
V11213	0.0778198	0.10026	2	0	45	114	0.403055	0.0130069	0.00262605	0.201897	0.0396817	0.00801211	0.20191	0.720165	1213	goodH	0.28485	0.653701	0.673149	FALSE
V11214	0.0778198	0.10026	2	0	45	9	0.499444	0.00126115	0.00031502	0.249787	0.00566435	0.0014149	0.24979	0.516667	1214	goodH	0.363855	0.109861	0.94507	FALSE
V11215	0.0778198	0.10026	2	0	45	15	0.499736	0.00196308	0.000490609	0.249918	0.00435862	0.0010893	0.249919	0.488506	1215	goodH	0.36532	0.0850836	0.957458	FALSE
V11216	0.0778198	0.10026	2	0	45	33	0.499971	-0.000126869	-3.1716e-05	0.249991	0.000522985	0.000130742	0.249992	0.503817	1216	goodH	0.36532	0.0104054	0.994797	FALSE
V11217	0.0778198	0.10026	2	0	45	36	0.499993	-2.7709e-06	-6.92725e-07	0.25	0.000318494	7.96235e-05	0.25	0.501908	1217	goodH	0.36532	0.00634328	0.996828	FALSE
V11218	0.0778198	0.10026	2	0	45	44	0.499993	-9.35182e-05	-2.33795e-05	0.249999	0.000235049	5.87622e-05	0.249999	0.501908	1218	goodH	0.36532	0.00468331	0.997658	FALSE
V11219	0.0778198	0.10026	2	0	45	63	0.5	-6.27816e-05	-1.56958e-05	0.250007	0.000581937	0.000145488	0.250007	0.5	1219	goodH	0.36532	0.0115749	0.994213	FALSE
V11220	0.0778198	0.10026	2	0	45	76	0.0836285	0.0524253	0.00220114	0.0419862	0.0881904	0.00370302	0.0419889	0.956274	1220	lowH	0.28484	0.829883	0.414941	FALSE
V11221	0.0778198	0.10026	2	0	45	93	0.499971	-0.000178726	-4.46799e-05	0.249991	0.000475301	0.000118821	0.249991	0.503817	1221	goodH	0.36532	0.00945894	0.995271	FALSE
V11222	0.0778198	0.10026	2	0	45	95	0.0263606	0.0244944	0.000323799	0.0132193	0.0640425	0.000846654	0.0132202	0.986641	1222	lowH	0.28484	0.944112	0.527944	FALSE
V11223	0.0778198	0.10026	2	0	45	102	0.499993	-9.35182e-05	-2.33795e-05	0.249999	0.000235049	5.87622e-05	0.249999	0.501908	1223	goodH	0.36532	0.00468331	0.997658	FALSE
V11224	0.0778198	0.10026	2	0	45	114	0.478569	0.0212494	0.00509279	0.239667	0.034302	0.00822128	0.239674	0.603516	1224	goodH	0.287768	0.579489	0.710256	FALSE
V11225	0.0778198	0.10026	2	0	45	13	0.487734	-0.000568657	-0.000138749	0.243994	0.0115111	0.00280871	0.244	0.578313	1225	goodH	0.347109	0.216933	0.891533	FALSE
V11226	0.0778198	0.10026	2	0	45	18	0.462426	-0.00300252	-0.00069471	0.231376	0.0156102	0.00361195	0.231384	0.637066	1226	goodH	0.334823	0.288364	0.855818	FALSE
V11227	0.0778198	0.10026	2	0	45	20	0.453839	0.00258501	0.000587182	0.227149	0.0221872	0.00503999	0.227158	0.651923	1227	goodH	0.31616	0.397042	0.801479	FALSE
V11228	0.0778198	0.10026	2	0	45	25	0.00760445	0.0214311	8.17176e-05	0.00381303	0.0616393	0.000235049	0.00381329	0.996183	1228	lowH	0.28484	0.918496	0.540752	FALSE
V11229	0.0778198	0.10026	2	0	45	29	0.00757565	-0.00813594	-3.08652e-05	0.00379368	0.0343439	0.000130299	0.00379396	0.996198	1229	lowH	0.287768	0.580083	0.709959	FALSE
V11230	0.0778198	0.10026	2	0	45	32	0.0372999	0.0178238	0.000333424	0.0187066	0.0660535	0.00123574	0.0187081	0.0190114	1230	lowH	0.28484	0.96508	0.51746	FALSE
V11231	0.0778198	0.10026	2	0	45	33	0.451394	-0.00157812	-0.000356476	0.225886	0.0185225	0.00418413	0.225894	0.655894	1231	goodH	0.326471	0.337368	0.831316	FALSE
V11232	0.0778198	0.10026	2	0	45	41	0.0225535	0.00260106	2.93901e-05	0.0112993	0.0438767	0.00049581	0.0113001	0.0114068	1232	lowH	0.28484	0.708871	0.645565	FALSE
V11233	0.0778198	0.10026	2	0	45	42	0.420304	-0.00527333	-0.00110915	0.210333	0.0191269	0.00402319	0.210341	0.69962	1233	goodH	0.324838	0.347361	0.82632	FALSE
V11234	0.0778198	0.10026	2	0	45	49	0.00757565	-0.00813594	-3.08652e-05	0.00379368	0.0343439	0.000130299	0.00379396	0.996198	1234	lowH	0.287768	0.580083	0.709959	FALSE
V11235	0.0778198	0.10026	2	0	45	65	0.499884	-0.00014885	-3.72059e-05	0.249955	0.0011231	0.000280725	0.249955	0.507605	1235	goodH	0.36532	0.0222788	0.988861	FALSE
V11236	0.0778198	0.10026	2	0	45	66	0.499884	-0.00014885	-3.72059e-05	0.249955	0.0011231	0.000280725	0.249955	0.507605	1236	goodH	0.36532	0.0222788	0.988861	FALSE
V11237	0.0778198	0.10026	2	0	45	74	0.00379505	-0.00697346	-1.32535e-05	0.00190057	0.0354911	6.7458e-05	0.0019007	0.998099	1237	lowH	0.286888	0.596238	0.701881	FALSE
V11238	0.0778198	0.10026	2	0	45	89	0.499993	0.000116585	2.91471e-05	0.250009	0.00106543	0.000266367	0.250009	0.498099	1238	goodH	0.36532	0.0211408	0.98943	FALSE
V11239	0.0778198	0.10026	2	0	45	98	0.0151506	0.0383652	0.000291667	0.00760238	0.077017	0.000585551	0.00760289	0.00763359	1239	lowH	0.28484	0.927719	0.46386	FALSE
V11240	0.0778198	0.10026	2	0	45	101	0.499971	-0.000178726	-4.46799e-05	0.249991	0.000475301	0.000118821	0.249991	0.503817	1240	goodH	0.36532	0.00945894	0.995271	FALSE
V11241	0.0778198	0.10026	2	0	45	119	0.1952	0.0254997	0.00249573	0.0978731	0.0606256	0.00593395	0.0978785	0.890385	1241	goodH	0.28484	0.907507	0.546247	FALSE
V11242	0.0778198	0.10026	2	0	45	24	0.499818	-0.000195946	-4.89717e-05	0.249925	0.00140109	0.000350169	0.249925	0.509542	1242	goodH	0.36532	0.0277549	0.986123	FALSE
V11243	0.0778198	0.10026	2	0	45	33	0.0151506	0.036667	0.000278737	0.00760186	0.0754632	0.000573701	0.00760239	0.00763359	1243	lowH	0.28484	0.942209	0.471105	FALSE
V11244	0.0778198	0.10026	2	0	45	36	0.499934	-0.000242695	-6.06677e-05	0.249975	0.000732788	0.000183179	0.249976	0.505725	1244	goodH	0.36532	0.0145645	0.992718	FALSE
V11245	0.0778198	0.10026	2	0	45	54	0.481198	0.0657441	0.0158737	0.241447	0.0747507	0.0180486	0.241451	0.596958	1245	goodH	0.28484	0.948928	0.474464	FALSE
V11246	0.0778198	0.10026	2	0	45	63	0.499971	-0.00012348	-3.08689e-05	0.249991	0.000521277	0.000130315	0.249992	0.503802	1246	goodH	0.36532	0.0103715	0.994814	FALSE
V11247	0.0778198	0.10026	2	0	45	81	0.498149	0.00520873	0.00129794	0.249186	0.00961316	0.00239548	0.249188	0.530418	1247	goodH	0.352422	0.182858	0.908571	FALSE
V11248	0.0778198	0.10026	2	0	45	82	0.0113418	0.090896	0.000518491	0.00570423	0.125178	0.000714085	0.00570458	0.994297	1248	lowH	0.28484	0.573852	0.286926	FALSE
V11249	0.0778198	0.10026	2	0	45	85	0.499993	-9.17553e-05	-2.29387e-05	0.249999	0.000234236	5.85588e-05	0.249999	0.501901	1249	goodH	0.36532	0.00466712	0.997666	FALSE
V11250	0.0778198	0.10026	2	0	45	88	0.114271	0.123611	0.00711345	0.0575471	0.15275	0.00879077	0.0575501	0.939163	1250	goodH	0.28484	0.435879	0.21794	FALSE
V11251	0.0778198	0.10026	2	0	45	94	0.499738	0.0014052	0.000351168	0.249906	0.00318243	0.000795309	0.249906	0.51145	1251	goodH	0.36532	0.0624865	0.968757	FALSE
V11252	0.0778198	0.10026	2	0	45	96	0.499993	-9.35296e-05	-2.33823e-05	0.249999	0.000235078	5.87693e-05	0.249999	0.501908	1252	goodH	0.36532	0.00468388	0.997658	FALSE
V11253	0.0778198	0.10026	2	0	45	98	0.0151506	0.066235	0.000504159	0.00761167	0.102597	0.000780985	0.00761218	0.992366	1253	lowH	0.28484	0.718808	0.359404	FALSE
V11254	0.0778198	0.10026	2	0	45	107	0.125108	0.214302	0.0135556	0.0632547	0.235884	0.0149213	0.063257	0.93295	1254	goodH	0.28484	0.19022	0.0951099	FALSE
V11255	0.0778198	0.10026	2	0	45	118	0.385471	-0.0130408	-0.00251518	0.19287	0.0158787	0.00306269	0.192881	0.7393	1255	goodH	0.33411	0.292941	0.853529	FALSE
V11256	0.0778198	0.10026	2	0	45	14	0.00790501	-0.0103465	-4.09571e-05	0.00395857	0.0341827	0.000135326	0.0039589	0.996032	1256	lowH	0.287768	0.577798	0.711101	FALSE
V11257	0.0778198	0.10026	2	0	45	17	0.481538	0.0187355	0.00451747	0.241118	0.0311511	0.00751125	0.241123	0.596078	1257	goodH	0.293597	0.534138	0.732931	FALSE
V11258	0.0778198	0.10026	2	0	45	21	0.498901	0.000455307	0.000113599	0.249499	0.00428681	0.00106956	0.249501	0.523438	1258	goodH	0.36532	0.0837116	0.958144	FALSE
V11259	0.0778198	0.10026	2	0	45	24	0.11172	0.117083	0.00658553	0.0562469	0.147051	0.00827157	0.0562498	0.940613	1259	goodH	0.28484	0.461374	0.230687	FALSE
V11260	0.0778198	0.10026	2	0	45	30	0.49964	0.000578074	0.000144433	0.249852	0.00274503	0.000685853	0.249852	0.51341	1260	goodH	0.36532	0.0540155	0.972992	FALSE
V11261	0.0778198	0.10026	2	0	45	32	0.499993	-9.53177e-05	-2.38293e-05	0.249999	0.000235897	5.89741e-05	0.249999	0.501916	1261	goodH	0.36532	0.00470018	0.99765	FALSE
V11262	0.0778198	0.10026	2	0	45	34	0.0113848	0.0288514	0.000164754	0.00571043	0.0683723	0.000390464	0.00571084	0.994275	1262	lowH	0.28484	0.988741	0.50563	FALSE
V11263	0.0778198	0.10026	2	0	45	41	0.00380951	-0.00715915	-1.36582e-05	0.0019078	0.0354889	6.7711e-05	0.00190795	0.998092	1263	lowH	0.286888	0.596206	0.701897	FALSE
V11264	0.0778198	0.10026	2	0	45	43	0.127965	0.238947	0.0154765	0.0647698	0.258344	0.0167335	0.0647721	0.931298	1264	goodH	0.28484	0.152042	0.0760209	FALSE
V11265	0.0778198	0.10026	2	0	45	47	0.00760445	0.0214337	8.17276e-05	0.00381304	0.0616464	0.000235077	0.00381332	0.996183	1265	lowH	0.28484	0.918573	0.540714	FALSE
V11266	0.0778198	0.10026	2	0	45	54	0.499993	-9.35296e-05	-2.33823e-05	0.249999	0.000235078	5.87693e-05	0.249999	0.501908	1266	goodH	0.36532	0.00468388	0.997658	FALSE
V11267	0.0778198	0.10026	2	0	45	60	0.499993	-9.35296e-05	-2.33823e-05	0.249999	0.000235078	5.87693e-05	0.249999	0.501908	1267	goodH	0.36532	0.00468388	0.997658	FALSE
V11268	0.0778198	0.10026	2	0	45	68	0.499993	-9.35296e-05	-2.33823e-05	0.249999	0.000235078	5.87693e-05	0.249999	0.501908	1268	goodH	0.36532	0.00468388	0.997658	FALSE
V11269	0.0778198	0.10026	2	0	45	88	0.00757565	-0.0115421	-4.37804e-05	0.00379312	0.0312221	0.000118438	0.00379341	0.996198	1269	lowH	0.293508	0.535176	0.732412	FALSE
V11270	0.0778198	0.10026	2	0	45	95	0.00757565	-0.0115421	-4.37804e-05	0.00379312	0.0312221	0.000118438	0.00379341	0.996198	1270	lowH	0.293508	0.535176	0.732412	FALSE
V11271	0.0778198	0.10026	2	0	45	97	0.499993	-9.17553e-05	-2.29387e-05	0.249999	0.000234236	5.85588e-05	0.249999	0.501901	1271	goodH	0.36532	0.00466712	0.997666	FALSE
V11272	0.0778198	0.10026	2	0	45	99	0.480454	0.065712	0.0158411	0.241068	0.0742821	0.0179073	0.241072	0.598859	1272	goodH	0.28484	0.953374	0.476687	FALSE
V11273	0.0778198	0.10026	2	0	45	103	0.499993	-9.17553e-05	-2.29387e-05	0.249999	0.000234236	5.85588e-05	0.249999	0.501901	1273	goodH	0.36532	0.00466712	0.997666	FALSE
V11274	0.0778198	0.10026	2	0	45	11	0.0765067	0.0317012	0.00121668	0.0383797	0.0711543	0.0027311	0.0383828	0.960159	1274	lowH	0.28484	0.983585	0.491793	FALSE
V11275	0.0778198	0.10026	2	0	45	28	0.499993	-0.000120337	-3.00849e-05	0.250006	0.000854907	0.000213732	0.250006	0.501908	1275	goodH	0.36532	0.0169813	0.991509	FALSE
V11276	0.0778198	0.10026	2	0	45	30	0.0263606	0.0244944	0.000323799	0.0132193	0.0640425	0.000846654	0.0132202	0.986641	1276	lowH	0.28484	0.944112	0.527944	FALSE
V11277	0.0778198	0.10026	2	0	45	37	0.499993	-9.35182e-05	-2.33795e-05	0.249999	0.000235049	5.87622e-05	0.249999	0.501908	1277	goodH	0.36532	0.00468331	0.997658	FALSE
V11278	0.0778198	0.10026	2	0	45	78	0.499993	-9.35182e-05	-2.33795e-05	0.249999	0.000235049	5.87622e-05	0.249999	0.501908	1278	goodH	0.36532	0.00468331	0.997658	FALSE
V11279	0.0778198	0.10026	2	0	45	82	0.00760445	-0.00832856	-3.1716e-05	0.0038081	0.03433	0.000130742	0.00380838	0.996183	1279	lowH	0.287768	0.579886	0.710057	FALSE
V11280	0.0778198	0.10026	2	0	45	83	NA	NA	NA	NA	NA	NA	NA	NA	1280	NA	NA	NA	NA	NA
V11281	0.0778198	0.10026	2	0	45	85	0.499993	-9.35182e-05	-2.33795e-05	0.249999	0.000235049	5.87622e-05	0.249999	0.501908	1281	goodH	0.36532	0.00468331	0.997658	FALSE
V11282	0.0778198	0.10026	2	0	45	90	0.00760445	0.0214311	8.17176e-05	0.00381303	0.0616393	0.000235049	0.00381329	0.996183	1282	lowH	0.28484	0.918496	0.540752	FALSE
V11283	0.0778198	0.10026	2	0	45	94	0.00760445	-0.0117346	-4.46799e-05	0.00380754	0.0312045	0.000118821	0.00380782	0.996183	1283	lowH	0.293508	0.534918	0.732541	FALSE
V11284	0.0778198	0.10026	2	0	45	97	0.0265607	0.0383867	0.000511897	0.0133353	0.089331	0.00119136	0.0133365	0.0134615	1284	lowH	0.28484	0.820496	0.410248	FALSE
V11285	0.0778198	0.10026	2	0	45	98	0.433247	0.0102563	0.00222505	0.216944	0.0321615	0.00697752	0.216953	0.682692	1285	goodH	0.291696	0.548836	0.725582	FALSE
V11286	0.0778198	0.10026	2	0	45	106	0.0115159	-0.011255	-6.48988e-05	0.00576623	0.0320644	0.000184906	0.0057667	0.00579151	1286	lowH	0.291896	0.54743	0.726285	FALSE
V11287	0.0778198	0.10026	2	0	45	107	0.432731	0.00169287	0.000366687	0.216606	0.024455	0.00529733	0.216616	0.683398	1287	goodH	0.309987	0.432893	0.783554	FALSE
V11288	0.0778198	0.10026	2	0	45	109	0.00769219	-0.00891699	-3.43485e-05	0.00385203	0.0342906	0.000132099	0.00385234	0.996139	1288	lowH	0.287768	0.579328	0.710336	FALSE
V11289	0.0778198	0.10026	2	0	45	13	0.422777	0.0126548	0.00267951	0.211738	0.035865	0.00759431	0.211747	0.696498	1289	goodH	0.286888	0.601463	0.699269	FALSE
V11290	0.0778198	0.10026	2	0	45	29	0.499993	-5.46264e-05	-1.36566e-05	0.249999	0.000270811	6.77027e-05	0.25	0.498092	1290	goodH	0.36532	0.0053949	0.997303	FALSE
V11291	0.0778198	0.10026	2	0	45	39	0.0113848	0.0462866	0.000264516	0.00571474	0.0843674	0.00048217	0.00571512	0.994275	1291	lowH	0.28484	0.862138	0.431069	FALSE
V11292	0.0778198	0.10026	2	0	45	43	0.499934	0.000327792	8.1942e-05	0.249982	0.00125723	0.000314285	0.249982	0.505725	1292	goodH	0.36532	0.0249229	0.987539	FALSE
V11293	0.0778198	0.10026	2	0	45	44	0.0374395	0.323837	0.00616019	0.0190225	0.33851	0.00643947	0.019023	0.980916	1293	lowH	0.28484	0.0683454	0.0341727	FALSE
V11294	0.0778198	0.10026	2	0	45	47	0.499993	-0.000794464	-0.000198615	0.249999	0.000235049	5.87622e-05	0.249999	0.501908	1294	goodH	0.36532	0.00468331	0.997658	FALSE
V11295	0.0778198	0.10026	2	0	45	50	0.499993	-5.46264e-05	-1.36566e-05	0.249999	0.000270811	6.77027e-05	0.25	0.501908	1295	goodH	0.36532	0.0053949	0.997303	FALSE
V11296	0.0778198	0.10026	2	0	45	53	0.5	-0.000117566	-2.93922e-05	0.250006	0.000536421	0.000134109	0.250006	0.5	1296	goodH	0.36532	0.010672	0.994664	FALSE
V11297	0.0778198	0.10026	2	0	45	87	0.00763348	0.0536384	0.000205595	0.00383298	0.0913392	0.000350124	0.00383323	0.996169	1297	lowH	0.28484	0.804224	0.402112	FALSE
V11298	0.0778198	0.10026	2	0	45	88	0.0227243	0.0755045	0.000862352	0.0114212	0.111071	0.00126864	0.0114219	0.988506	1298	lowH	0.28484	0.66055	0.330275	FALSE
V11299	0.0778198	0.10026	2	0	45	95	0.499993	-5.62628e-05	-1.40657e-05	0.249999	0.000271797	6.79491e-05	0.25	0.501916	1299	goodH	0.36532	0.00541451	0.997293	FALSE
V11300	0.0778198	0.10026	2	0	45	96	0.00763348	0.0923861	0.000354713	0.00383946	0.126885	0.000487198	0.00383969	0.996169	1300	lowH	0.28484	0.564163	0.282082	FALSE
V11301	0.0778198	0.10026	2	0	45	101	0.499993	-5.62628e-05	-1.40657e-05	0.249999	0.000271797	6.79491e-05	0.25	0.498084	1301	goodH	0.36532	0.00541451	0.997293	FALSE
V11302	0.0778198	0.10026	2	0	45	107	0.0115603	-0.00773358	-4.47727e-05	0.00578938	0.0354569	0.00020529	0.00578984	0.00581395	1302	lowH	0.286888	0.595758	0.702121	FALSE
V11303	0.0778198	0.10026	2	0	45	114	0.199359	0.00593772	0.00059318	0.0999002	0.0483223	0.00482807	0.0999139	0.112288	1303	goodH	0.28484	0.76487	0.617565	FALSE
V11304	0.0778198	0.10026	2	0	45	115	0.194198	0.00722443	0.000703032	0.0973132	0.0480509	0.00467662	0.0973265	0.891026	1304	goodH	0.28484	0.761521	0.61924	FALSE
V11305	0.0778198	0.10026	2	0	45	118	0.0594406	0.182662	0.00548995	0.0300552	0.222875	0.00670014	0.0300623	0.96934	1305	lowH	0.28484	0.216573	0.108287	FALSE
V11306	0.0778198	0.10026	2	0	45	31	0.0270742	0.00701887	9.52287e-05	0.0135675	0.0491253	0.000666563	0.0135686	0.986275	1306	lowH	0.28484	0.774722	0.612639	FALSE
V11307	0.0778198	0.10026	2	0	45	37	0.052991	0.00865092	0.000229798	0.0265634	0.0559798	0.00148715	0.0265658	0.0272374	1307	lowH	0.28484	0.855692	0.572154	FALSE
V11308	0.0778198	0.10026	2	0	45	43	0.030527	-0.000344658	-5.27329e-06	0.0153	0.0526452	0.000805553	0.0153015	0.0155039	1308	lowH	0.28484	0.816993	0.591503	FALSE
V11309	0.0778198	0.10026	2	0	45	46	0.00769219	-0.025669	-9.89976e-05	0.0038567	0.0616017	0.000237617	0.00385731	0.996139	1309	lowH	0.28484	0.91809	0.540955	FALSE
V11310	0.0778198	0.10026	2	0	45	50	0.0228107	-0.0211798	-0.000241958	0.011424	0.0368398	0.000420902	0.0114252	0.0115385	1310	lowH	0.286888	0.614995	0.692503	FALSE
V11311	0.0778198	0.10026	2	0	45	51	0.0152663	-0.0108202	-8.27115e-05	0.00764416	0.032211	0.000246245	0.00764475	0.992308	1311	lowH	0.291593	0.549552	0.725224	FALSE
V11312	0.0778198	0.10026	2	0	45	54	0.221627	0.244255	0.0274281	0.112293	0.280717	0.0315246	0.1123	0.873077	1312	goodH	0.28484	0.121633	0.0608165	FALSE
V11313	0.0778198	0.10026	2	0	45	58	0.0114719	-0.0221178	-0.000127152	0.00574885	0.0503394	0.000289431	0.0057496	0.994231	1313	lowH	0.28484	0.789471	0.605265	FALSE
V11314	0.0778198	0.10026	2	0	45	64	0.00766272	-0.0252857	-9.71458e-05	0.00384193	0.061615	0.000236757	0.00384253	0.996154	1314	lowH	0.28484	0.918234	0.540883	FALSE
V11315	0.0778198	0.10026	2	0	45	79	0.00769219	-0.0256674	-9.89914e-05	0.0038567	0.061598	0.000237602	0.00385729	0.996139	1315	lowH	0.28484	0.918051	0.540974	FALSE
V11316	0.0778198	0.10026	2	0	45	85	0.030411	0.00427181	6.51229e-05	0.0152448	0.0566679	0.000863971	0.0152462	0.015444	1316	lowH	0.28484	0.863518	0.568241	FALSE
V11317	0.0778198	0.10026	2	0	45	87	0.00769219	-0.0256674	-9.89914e-05	0.0038567	0.061598	0.000237602	0.00385729	0.996139	1317	lowH	0.28484	0.918051	0.540974	FALSE
V11318	0.0778198	0.10026	2	0	45	10	0.0258354	0.033125	0.000430163	0.0129861	0.110273	0.00143299	0.0129949	0.013089	1318	lowH	0.28484	0.665827	0.332914	FALSE
V11319	0.0778198	0.10026	2	0	45	36	0.00766272	-0.00399469	-1.53319e-05	0.00383806	0.0386338	0.00014829	0.00383835	0.996154	1319	lowH	0.285442	0.639556	0.680222	FALSE
V11320	0.0778198	0.10026	2	0	45	46	0.0114282	-0.0195145	-0.00011177	0.00572753	0.052443	0.000300407	0.00572825	0.00574713	1320	lowH	0.28484	0.814605	0.592698	FALSE
V11321	0.0778198	0.10026	2	0	45	55	0.0114282	-0.0195145	-0.00011177	0.00572753	0.052443	0.000300407	0.00572825	0.00574713	1321	lowH	0.28484	0.814605	0.592698	FALSE
V11322	0.0778198	0.10026	2	0	45	76	0.0114282	-0.0195145	-0.00011177	0.00572753	0.052443	0.000300407	0.00572825	0.00574713	1322	lowH	0.28484	0.814605	0.592698	FALSE
V11323	0.0778198	0.10026	2	0	45	79	0.0114282	-0.0195145	-0.00011177	0.00572753	0.052443	0.000300407	0.00572825	0.00574713	1323	lowH	0.28484	0.814605	0.592698	FALSE
V11324	0.0778198	0.10026	2	0	45	89	0.00763348	-0.0249047	-9.53173e-05	0.00382728	0.0616263	0.000235896	0.00382785	0.996169	1324	lowH	0.28484	0.918356	0.540822	FALSE
V11325	0.0778198	0.10026	2	0	45	100	0.00769219	-0.0256632	-9.89759e-05	0.00385672	0.061589	0.000237565	0.00385726	0.003861	1325	lowH	0.28484	0.917954	0.541023	FALSE
V11326	0.0778198	0.10026	2	0	45	112	0.00799987	-0.0296962	-0.000119107	0.00401085	0.0614758	0.000246621	0.00401168	0.995984	1326	lowH	0.28484	0.916732	0.541634	FALSE
V11327	0.0778198	0.10026	2	0	45	6	0.188366	0.022331	0.00210904	0.0944443	0.0598596	0.00565391	0.0944528	0.894737	1327	goodH	0.28484	0.899128	0.550436	FALSE
V11328	0.0778198	0.10026	2	0	45	10	0.00766272	-0.0252857	-9.71458e-05	0.00384193	0.061615	0.000236757	0.00384253	0.996154	1328	lowH	0.28484	0.918234	0.540883	FALSE
V11329	0.0778198	0.10026	2	0	45	28	0.00769219	-0.0256682	-9.89945e-05	0.0038567	0.0615999	0.000237609	0.0038573	0.003861	1329	lowH	0.28484	0.918071	0.540965	FALSE
V11330	0.0778198	0.10026	2	0	45	31	0.0153248	0.00982826	7.55585e-05	0.00768788	0.0727094	0.000559044	0.00768874	0.00772201	1330	lowH	0.28484	0.968446	0.484223	FALSE
V11331	0.0778198	0.10026	2	0	45	37	0.482241	0.0455233	0.0110054	0.241754	0.0559662	0.0135303	0.241758	0.405769	1331	goodH	0.28484	0.855537	0.572232	FALSE
V11332	0.0778198	0.10026	2	0	45	53	0.190259	0.166718	0.0160022	0.0959841	0.190062	0.0182436	0.0959878	0.893536	1332	goodH	0.28484	0.300429	0.150214	FALSE
V11333	0.0778198	0.10026	2	0	45	55	0.498959	0.000512209	0.00012781	0.249527	0.00414073	0.00103323	0.249528	0.477186	1333	goodH	0.36532	0.0809174	0.959541	FALSE
V11334	0.0778198	0.10026	2	0	45	57	0.00757565	-0.0241539	-9.17438e-05	0.0037983	0.0616521	0.000234207	0.00379885	0.996198	1334	lowH	0.28484	0.918634	0.540683	FALSE
V11335	0.0778198	0.10026	2	0	45	76	0.498778	-0.000397369	-9.91156e-05	0.24943	0.00359555	0.000896844	0.249431	0.524715	1335	goodH	0.36532	0.0704538	0.964773	FALSE
V11336	0.0778198	0.10026	2	0	45	79	0.498374	-0.000186237	-4.64171e-05	0.249236	0.00436611	0.0010882	0.249238	0.528517	1336	goodH	0.36532	0.0852267	0.957387	FALSE
V11337	0.0778198	0.10026	2	0	45	85	0.499277	-0.000114139	-2.84973e-05	0.249672	0.00297556	0.000742919	0.249674	0.519011	1337	goodH	0.36532	0.0584848	0.970758	FALSE
V11338	0.0778198	0.10026	2	0	45	88	0.499125	-0.000419467	-0.000104697	0.249596	0.00299039	0.000746396	0.249598	0.520913	1338	goodH	0.36532	0.058772	0.970614	FALSE
V11339	0.0778198	0.10026	2	0	45	90	0.00757565	-0.0241539	-9.17438e-05	0.0037983	0.0616521	0.000234207	0.00379885	0.996198	1339	lowH	0.28484	0.918634	0.540683	FALSE
V11340	0.0778198	0.10026	2	0	45	28	0.00769219	-0.0168749	-6.498e-05	0.0038507	0.0269931	0.00010395	0.003851	0.996139	1340	lowH	0.302993	0.472067	0.763967	FALSE
V11341	0.0778198	0.10026	2	0	45	30	0.00772189	-0.0260556	-0.000100876	0.00387158	0.0615882	0.000238482	0.0038722	0.996124	1341	lowH	0.28484	0.917945	0.541028	FALSE
V11342	0.0778198	0.10026	2	0	45	43	0.00769219	-0.025669	-9.89976e-05	0.0038567	0.0616017	0.000237617	0.00385731	0.003861	1342	lowH	0.28484	0.91809	0.540955	FALSE
V11343	0.0778198	0.10026	2	0	45	55	0.00769219	-0.0154497	-5.96115e-05	0.00385841	0.0709499	0.000273797	0.00385901	0.003861	1343	lowH	0.28484	0.985592	0.492796	FALSE
V11344	0.0778198	0.10026	2	0	45	57	0.00769219	-0.025669	-9.89976e-05	0.0038567	0.0616017	0.000237617	0.00385731	0.996139	1344	lowH	0.28484	0.91809	0.540955	FALSE
V11345	0.0778198	0.10026	2	0	45	61	0.00769219	-0.025669	-9.89976e-05	0.0038567	0.0616017	0.000237617	0.00385731	0.003861	1345	lowH	0.28484	0.91809	0.540955	FALSE
V11346	0.0778198	0.10026	2	0	45	70	0.00769219	-0.025669	-9.89976e-05	0.0038567	0.0616017	0.000237617	0.00385731	0.003861	1346	lowH	0.28484	0.91809	0.540955	FALSE
V11347	0.0778198	0.10026	2	0	45	74	0.00769219	-0.025669	-9.89976e-05	0.0038567	0.0616017	0.000237617	0.00385731	0.003861	1347	lowH	0.28484	0.91809	0.540955	FALSE
V11348	0.0778198	0.10026	2	0	45	82	0.00769219	-0.025669	-9.89976e-05	0.0038567	0.0616017	0.000237617	0.00385731	0.996139	1348	lowH	0.28484	0.91809	0.540955	FALSE
V11349	0.0778198	0.10026	2	0	45	106	0.0123707	-0.0212683	-0.000131885	0.00620099	0.0568706	0.000352722	0.00620219	0.00622407	1349	lowH	0.28484	0.865813	0.567093	FALSE
V11350	0.0778198	0.10026	2	0	45	109	0.0134825	-0.0270559	-0.000182862	0.00675866	0.0587919	0.000397468	0.00676059	0.00678733	1350	lowH	0.28484	0.887342	0.556329	FALSE
V11351	0.0778198	0.10026	2	0	45	13	0.0154431	-0.0168906	-0.000130706	0.00773842	0.0487525	0.000377313	0.00773936	0.0077821	1351	lowH	0.28484	0.770158	0.614921	FALSE
V11352	0.0778198	0.10026	2	0	45	17	0.0191921	0.00152803	1.47037e-05	0.00962269	0.0610112	0.000587156	0.00962374	0.00968992	1352	lowH	0.28484	0.9117	0.54415	FALSE
V11353	0.0778198	0.10026	2	0	45	25	0.0151506	-0.0175385	-0.000133139	0.00759123	0.0469065	0.00035612	0.00759213	0.992366	1353	lowH	0.28484	0.747304	0.626348	FALSE
V11354	0.0778198	0.10026	2	0	45	49	0.00760445	-0.0245308	-9.35293e-05	0.00381272	0.0616464	0.000235077	0.00381332	0.00381679	1354	lowH	0.28484	0.918573	0.540714	FALSE
V11355	0.0778198	0.10026	2	0	45	52	0.00760445	-0.0245308	-9.35293e-05	0.00381272	0.0616464	0.000235077	0.00381332	0.00381679	1355	lowH	0.28484	0.918573	0.540714	FALSE
V11356	0.0778198	0.10026	2	0	45	74	0.00760445	-0.0245308	-9.35293e-05	0.00381272	0.0616464	0.000235077	0.00381332	0.996183	1356	lowH	0.28484	0.918573	0.540714	FALSE
V11357	0.0778198	0.10026	2	0	45	82	0.059204	0.22356	0.00669693	0.0299559	0.251349	0.00752977	0.0299574	0.969466	1357	lowH	0.28484	0.163029	0.0815144	FALSE
V11358	0.0778198	0.10026	2	0	45	86	0.00760445	-0.0245308	-9.35293e-05	0.00381272	0.0616464	0.000235077	0.00381332	0.00381679	1358	lowH	0.28484	0.918573	0.540714	FALSE
V11359	0.0778198	0.10026	2	0	45	87	0.220901	0.571845	0.0649582	0.113594	0.588045	0.0668003	0.113597	0.873563	1359	goodH	0.115821	0.00567289	0.00283644	FALSE
V11360	0.0778198	0.10026	2	0	45	91	0.440547	0.404385	0.090903	0.224793	0.427675	0.0961425	0.224803	0.327586	1360	goodH	0.234759	0.0280851	0.0140425	FALSE
V11361	0.0778198	0.10026	2	0	45	92	0.381615	0.44069	0.085972	0.195085	0.466338	0.0909795	0.195093	0.743295	1361	goodH	0.203975	0.0190985	0.00954926	FALSE
V11362	0.0778198	0.10026	2	0	45	19	0.0201186	-0.00215941	-2.1782e-05	0.010087	0.0605375	0.000610709	0.0100881	0.0101626	1362	lowH	0.28484	0.906546	0.546727	FALSE
V11363	0.0778198	0.10026	2	0	45	27	0.00778198	0.0367927	0.000143669	0.00390481	0.0766456	0.000299307	0.00390508	0.996094	1363	lowH	0.28484	0.931162	0.465581	FALSE
V11364	0.0778198	0.10026	2	0	45	29	0.011605	0.013377	7.78158e-05	0.00581715	0.0549583	0.000319724	0.00581757	0.994163	1364	lowH	0.28484	0.843973	0.578013	FALSE
V11365	0.0778198	0.10026	2	0	45	33	0.00772189	0.0308892	0.000119653	0.00387362	0.0709285	0.000274769	0.00387388	0.996124	1365	lowH	0.28484	0.985803	0.492901	FALSE
V11366	0.0778198	0.10026	2	0	45	38	0.00769219	-0.00891699	-3.43485e-05	0.00385203	0.0342906	0.000132099	0.00385234	0.996139	1366	lowH	0.287768	0.579328	0.710336	FALSE
V11367	0.0778198	0.10026	2	0	45	40	0.00766272	-0.00871892	-3.34569e-05	0.00383727	0.0343028	0.00013164	0.00383757	0.00384615	1367	lowH	0.287768	0.579501	0.710249	FALSE
V11368	0.0778198	0.10026	2	0	45	43	0.00766272	-0.00871892	-3.34569e-05	0.00383727	0.0343028	0.00013164	0.00383757	0.996154	1368	lowH	0.287768	0.579501	0.710249	FALSE
V11369	0.0778198	0.10026	2	0	45	44	0.00766272	-0.00871892	-3.34569e-05	0.00383727	0.0343028	0.00013164	0.00383757	0.996154	1369	lowH	0.287768	0.579501	0.710249	FALSE
V11370	0.0778198	0.10026	2	0	45	45	0.0114719	0.0211267	0.000121526	0.00575224	0.0615896	0.000354304	0.00575266	0.994231	1370	lowH	0.28484	0.917961	0.54102	FALSE
V11371	0.0778198	0.10026	2	0	45	61	0.0340163	0.00595474	0.000101542	0.0170522	0.0567529	0.000967852	0.0170538	0.0173077	1371	lowH	0.28484	0.864482	0.567759	FALSE
V11372	0.0778198	0.10026	2	0	45	66	0.00766272	0.0312585	0.000120156	0.00384395	0.0709629	0.000272797	0.00384423	0.996154	1372	lowH	0.28484	0.985464	0.492732	FALSE
V11373	0.0778198	0.10026	2	0	45	70	0.00766272	-0.00871892	-3.34569e-05	0.00383727	0.0343028	0.00013164	0.00383757	0.996154	1373	lowH	0.287768	0.579501	0.710249	FALSE
V11374	0.0778198	0.10026	2	0	45	88	0.0228107	0.00464344	5.31062e-05	0.0114368	0.0605039	0.000692041	0.011438	0.0115385	1374	lowH	0.28484	0.906179	0.54691	FALSE
V11375	0.0778198	0.10026	2	0	45	91	0.0190459	-0.0141078	-0.000134627	0.00954271	0.0462262	0.00044117	0.00954373	0.00961538	1375	lowH	0.28484	0.738775	0.630613	FALSE
V11376	0.0778198	0.10026	2	0	45	97	0.0153837	-0.0187552	-0.000144565	0.00770797	0.0467805	0.000360622	0.00770881	0.00775194	1376	lowH	0.28484	0.745729	0.627136	FALSE
V11377	0.0778198	0.10026	2	0	45	102	0.00772189	-0.00314754	-1.21744e-05	0.0038679	0.0397365	0.000153708	0.00386818	0.00387597	1377	lowH	0.28484	0.654437	0.672781	FALSE
V11378	0.0778198	0.10026	2	0	45	103	0.0267637	0.0733421	0.000986473	0.0134503	0.109411	0.0014717	0.0134511	0.0135659	1378	lowH	0.28484	0.671576	0.335788	FALSE
V11379	0.0778198	0.10026	2	0	45	16	0.014814	-0.0339807	-0.000252341	0.007426	0.0614319	0.000456471	0.00743053	0.00746269	1379	lowH	0.28484	0.916257	0.541872	FALSE
V11380	0.0778198	0.10026	2	0	45	27	0.0131862	-0.0274926	-0.00018171	0.0066094	0.0565167	0.000373652	0.00661136	0.00663717	1380	lowH	0.28484	0.861803	0.569098	FALSE
V11381	0.0778198	0.10026	2	0	45	31	0.0088104	-0.0404642	-0.000178725	0.00441686	0.0611259	0.000270073	0.0044183	0.995575	1381	lowH	0.28484	0.912945	0.543528	FALSE
V11382	0.0778198	0.10026	2	0	45	32	0.0131285	-0.0270458	-0.000177976	0.00658053	0.0565359	0.00037214	0.00658237	0.00660793	1382	lowH	0.28484	0.862021	0.56899	FALSE
V11383	0.0778198	0.10026	2	0	45	33	0.0216894	-0.0236805	-0.000257325	0.0108666	0.0460998	0.000501058	0.010869	0.0109649	1383	lowH	0.28484	0.737183	0.631408	FALSE
V11384	0.0778198	0.10026	2	0	45	37	0.114425	0.33291	0.019379	0.0582109	0.359589	0.0209334	0.0582148	0.939076	1384	goodH	0.28484	0.0553865	0.0276932	FALSE
V11385	0.0778198	0.10026	2	0	45	52	0.00809703	-0.0309794	-0.000125761	0.00405951	0.0614432	0.000249488	0.00406046	0.995935	1385	lowH	0.28484	0.91638	0.54181	FALSE
V11386	0.0778198	0.10026	2	0	45	55	0.0626793	-0.0146161	-0.000458788	0.0313893	0.0356645	0.00111962	0.0313931	0.0323887	1386	lowH	0.286888	0.598662	0.700669	FALSE
V11387	0.0778198	0.10026	2	0	45	58	0.099723	-0.00682454	-0.000340945	0.0499587	0.0432731	0.00216214	0.0499649	0.0526316	1387	lowH	0.28484	0.701074	0.649463	FALSE
V11388	0.0778198	0.10026	2	0	45	61	0.098592	0.472566	0.0238528	0.050475	0.491107	0.0247897	0.0504772	0.948	1388	lowH	0.18068	0.014918	0.00745899	FALSE
V11389	0.0778198	0.10026	2	0	45	34	0.0101007	-0.0581246	-0.000294277	0.00506287	0.0605683	0.000306821	0.0050657	0.994924	1389	lowH	0.28484	0.906882	0.546559	FALSE
V11390	0.0778198	0.10026	2	0	45	37	0.042135	-0.00114071	-2.40872e-05	0.021116	0.0507956	0.00107284	0.0211208	0.978469	1390	lowH	0.28484	0.794965	0.602517	FALSE
V11391	0.0778198	0.10026	2	0	45	39	0.0172401	-0.003559	-3.07403e-05	0.00863733	0.0444294	0.00038381	0.00863864	0.991304	1391	lowH	0.28484	0.715968	0.642016	FALSE
V11392	0.0778198	0.10026	2	0	45	42	0.0128474	0.00498663	3.21087e-05	0.00643896	0.0518769	0.000334084	0.00643994	0.993534	1392	lowH	0.28484	0.807892	0.596054	FALSE
V11393	0.0778198	0.10026	2	0	45	43	0.0383648	0.0302172	0.000581663	0.0192494	0.0745091	0.00143447	0.0192523	0.980435	1393	lowH	0.28484	0.951218	0.475609	FALSE
V11394	0.0778198	0.10026	2	0	45	44	0.0256367	0.0150642	0.000193641	0.0128544	0.0608853	0.000782751	0.0128562	0.987013	1394	lowH	0.28484	0.910333	0.544834	FALSE
V11395	0.0778198	0.10026	2	0	45	45	0.487037	0.0234226	0.00571379	0.243943	0.0367769	0.00897184	0.243953	0.419492	1395	goodH	0.286888	0.614125	0.692937	FALSE
V11396	0.0778198	0.10026	2	0	45	50	0.16972	0.0733166	0.00625282	0.0852852	0.106493	0.00908293	0.0852913	0.906375	1396	goodH	0.28484	0.691409	0.345705	FALSE
V11397	0.0778198	0.10026	2	0	45	55	0.0377219	0.0121149	0.000229052	0.0189066	0.0527409	0.000997223	0.018908	0.980769	1397	lowH	0.28484	0.818121	0.59094	FALSE
V11398	0.0778198	0.10026	2	0	45	59	0.13875	0.00512186	0.000356039	0.0695136	0.0437229	0.00303955	0.0695183	0.925	1398	goodH	0.28484	0.706888	0.646556	FALSE
V11399	0.0778198	0.10026	2	0	45	61	0.0302959	0.00945424	0.000143543	0.015183	0.0504696	0.000766334	0.0151841	0.984615	1399	lowH	0.28484	0.791041	0.604479	FALSE
V11400	0.0778198	0.10026	2	0	45	62	0.0229854	0.00837955	9.65241e-05	0.011519	0.0499724	0.000575678	0.0115199	0.988372	1400	lowH	0.28484	0.785031	0.607484	FALSE
V11401	0.0778198	0.10026	2	0	45	67	0.0380085	0.0112131	0.000213608	0.0190498	0.0522276	0.000995004	0.0190513	0.98062	1401	lowH	0.28484	0.812055	0.593973	FALSE
V11402	0.0778198	0.10026	2	0	45	68	0.0920916	0.00978645	0.000451683	0.0461539	0.0512076	0.00236363	0.0461578	0.951613	1402	lowH	0.28484	0.799907	0.600046	FALSE
V11403	0.0778198	0.10026	2	0	45	70	0.260799	0.114878	0.0150819	0.131287	0.1437	0.018867	0.131295	0.154167	1403	goodH	0.28484	0.477055	0.238528	FALSE
V11404	0.0778198	0.10026	2	0	45	71	0.0630907	0.0782329	0.00248162	0.031721	0.117333	0.00372231	0.0317244	0.967391	1404	lowH	0.28484	0.620557	0.310278	FALSE
V11405	0.0778198	0.10026	2	0	45	73	0.323649	0.12478	0.020337	0.162983	0.149074	0.0242981	0.162994	0.796943	1405	goodH	0.28484	0.452156	0.226078	FALSE
V11406	0.0778198	0.10026	2	0	45	26	0.264514	-0.00114728	-0.000152032	0.132515	0.0431727	0.00572212	0.13254	0.156863	1406	goodH	0.28484	0.699772	0.650114	FALSE
V11407	0.0778198	0.10026	2	0	45	29	0.344006	0.00443893	0.000764898	0.172316	0.0397348	0.00684767	0.172335	0.779279	1407	goodH	0.28484	0.654414	0.672793	FALSE
V11408	0.0778198	0.10026	2	0	45	30	0.499734	0.00185801	0.00046436	0.249924	0.00493555	0.00123352	0.249925	0.511538	1408	goodH	0.36532	0.096071	0.951964	FALSE
V11409	0.0778198	0.10026	2	0	45	33	0.0414127	-0.00417702	-8.66385e-05	0.0207417	0.0377117	0.000782261	0.0207432	0.978846	1409	lowH	0.285961	0.626987	0.686506	FALSE
V11410	0.0778198	0.10026	2	0	45	35	0.495448	0.00127116	0.000315029	0.247827	0.00917184	0.00227307	0.247831	0.54771	1410	goodH	0.353665	0.174842	0.912579	FALSE
V11411	0.0778198	0.10026	2	0	45	41	0.104187	0.0258841	0.00135234	0.0522459	0.0632958	0.00330717	0.0522494	0.944867	1411	goodH	0.28484	0.936218	0.531891	FALSE
V11412	0.0778198	0.10026	2	0	45	46	0.448994	0.00362816	0.000815394	0.22474	0.0236781	0.00532161	0.224748	0.659696	1412	goodH	0.312075	0.420702	0.789649	FALSE
V11413	0.0778198	0.10026	2	0	45	47	0.0113418	0.0117141	6.65897e-05	0.00568455	0.0524901	0.000298405	0.00568497	0.994297	1413	lowH	0.28484	0.815161	0.592419	FALSE
V11414	0.0778198	0.10026	2	0	45	63	0.490632	0.00846153	0.00207747	0.245519	0.0179029	0.00439558	0.245523	0.568441	1414	goodH	0.328084	0.327061	0.83647	FALSE
V11415	0.0778198	0.10026	2	0	45	67	0.459339	0.00756626	0.00173978	0.22994	0.0256029	0.00588732	0.229947	0.642586	1415	goodH	0.306713	0.450734	0.774633	FALSE
V11416	0.0778198	0.10026	2	0	45	70	0.181216	0.00676987	0.000614623	0.0907881	0.0434978	0.00394934	0.0907941	0.89924	1416	goodH	0.28484	0.703982	0.648009	FALSE
V11417	0.0778198	0.10026	2	0	45	81	0.474837	0.000504201	0.000119793	0.23759	0.0158657	0.00376964	0.237596	0.612167	1417	goodH	0.33413	0.29272	0.85364	FALSE
V11418	0.0778198	0.10026	2	0	45	85	0.499818	-7.73626e-05	-1.93355e-05	0.249933	0.00215487	0.000538577	0.249934	0.490458	1418	goodH	0.36532	0.0425271	0.978736	FALSE
V11419	0.0778198	0.10026	2	0	45	86	0.140525	0.00413651	0.000291204	0.0703984	0.0423264	0.00297991	0.0704033	0.923954	1419	goodH	0.28484	0.68875	0.655625	FALSE
V11420	0.0778198	0.10026	2	0	45	90	0.499537	-0.000457151	-0.000114196	0.249799	0.00270267	0.000675128	0.249801	0.484791	1420	goodH	0.36532	0.0531931	0.973403	FALSE
V11421	0.0778198	0.10026	2	0	45	91	0.46755	0.00124571	0.000291458	0.233969	0.0182103	0.00426077	0.233976	0.627376	1421	goodH	0.327237	0.332181	0.833909	FALSE
V11422	0.0778198	0.10026	2	0	45	104	0.00772189	-0.0260539	-0.00010087	0.00387159	0.0615845	0.000238467	0.00387219	0.996124	1422	lowH	0.28484	0.917906	0.541047	FALSE
V11423	0.0778198	0.10026	2	0	45	105	0.432208	0.0418307	0.00906573	0.216724	0.061423	0.0133123	0.216732	0.684109	1423	goodH	0.28484	0.916161	0.54192	FALSE
V11424	0.0778198	0.10026	2	0	45	111	0.5	0.00179169	0.000448097	0.250097	0.00845755	0.00211526	0.250104	0.5	1424	goodH	0.355615	0.161792	0.919104	FALSE
V11425	0.0778198	0.10026	2	0	45	115	0.0123452	-0.0459588	-0.000283929	0.0061779	0.0289846	0.000179195	0.00618241	0.00621118	1425	lowH	0.298317	0.502117	0.748942	FALSE
V11426	0.0778198	0.10026	2	0	45	8	0.11416	0.0258704	0.00148228	0.0572966	0.0801178	0.00459201	0.0573157	0.939227	1426	goodH	0.28484	0.899466	0.449733	FALSE
V11427	0.0778198	0.10026	2	0	45	12	0.443401	0.00722016	0.00160313	0.222035	0.0325767	0.00723392	0.222058	0.668224	1427	goodH	0.290999	0.554833	0.722584	FALSE
V11428	0.0778198	0.10026	2	0	45	15	0.127066	0.0208363	0.00132864	0.0637658	0.0768655	0.00490385	0.0637978	0.931818	1428	goodH	0.28484	0.929122	0.464561	FALSE
V11429	0.0778198	0.10026	2	0	45	19	0.349784	0.0240545	0.00421803	0.175353	0.05685	0.00996952	0.175365	0.774059	1429	goodH	0.28484	0.865581	0.56721	FALSE
V11430	0.0778198	0.10026	2	0	45	34	0.49997	0.00179619	0.000449163	0.250065	0.00696195	0.00174096	0.250067	0.496124	1430	goodH	0.360155	0.134166	0.932917	FALSE
V11431	0.0778198	0.10026	2	0	45	35	0.286243	0.0457561	0.00657177	0.143626	0.0755686	0.0108542	0.143634	0.826923	1431	goodH	0.28484	0.941218	0.470609	FALSE
V11432	0.0778198	0.10026	2	0	45	39	0.499817	-0.000644371	-0.00016106	0.249949	0.00359978	0.000899769	0.249951	0.509579	1432	goodH	0.36532	0.0705352	0.964732	FALSE
V11433	0.0778198	0.10026	2	0	45	40	0.309743	0.018617	0.00288982	0.155225	0.0493791	0.00766529	0.155233	0.808429	1433	goodH	0.28484	0.77782	0.61109	FALSE
V11434	0.0778198	0.10026	2	0	45	41	0.00766272	-0.00399518	-1.53338e-05	0.00383806	0.0386384	0.000148308	0.00383837	0.00384615	1434	lowH	0.285442	0.639619	0.680191	FALSE
V11435	0.0778198	0.10026	2	0	45	53	0.0113848	-0.019193	-0.000109512	0.0057058	0.0524698	0.000299421	0.00570655	0.994275	1435	lowH	0.28484	0.81492	0.59254	FALSE
V11436	0.0778198	0.10026	2	0	45	54	0.495076	0.00348365	0.000862764	0.247661	0.010823	0.00268047	0.247665	0.549618	1436	goodH	0.349071	0.204654	0.897673	FALSE
V11437	0.0778198	0.10026	2	0	45	59	0.0698896	0.0169472	0.000593746	0.0350351	0.0561091	0.00196593	0.0350376	0.96374	1437	lowH	0.28484	0.857167	0.571417	FALSE
V11438	0.0778198	0.10026	2	0	45	65	0.430045	-0.00304731	-0.000655837	0.215218	0.0201641	0.00433986	0.215227	0.687023	1438	goodH	0.321893	0.364368	0.817816	FALSE
V11439	0.0778198	0.10026	2	0	45	69	0.196871	0.023086	0.00227858	0.0986997	0.0580934	0.00573417	0.0987061	0.889313	1439	goodH	0.28484	0.879562	0.560219	FALSE
V11440	0.0778198	0.10026	2	0	45	73	0.0483873	0.00357473	8.66608e-05	0.0242426	0.0443494	0.00107522	0.0242444	0.975191	1440	lowH	0.28484	0.714943	0.642529	FALSE
V11441	0.0778198	0.10026	2	0	45	75	0.0151506	-0.0192479	-0.000146104	0.00759067	0.0453395	0.000344198	0.00759156	0.992366	1441	lowH	0.28484	0.727571	0.636214	FALSE
V11442	0.0778198	0.10026	2	0	45	76	0.266615	0.051605	0.00690555	0.133815	0.0815944	0.0109192	0.133823	0.841603	1442	goodH	0.28484	0.886316	0.443158	FALSE
V11443	0.0778198	0.10026	2	0	45	81	0.0946551	0.0511228	0.00242932	0.0475193	0.0869856	0.00413376	0.0475223	0.950192	1443	lowH	0.28484	0.839915	0.419958	FALSE
V11444	0.0778198	0.10026	2	0	45	87	0.499266	-5.91584e-06	-1.47704e-06	0.249676	0.00377212	0.000941813	0.249677	0.519157	1444	goodH	0.36532	0.0738489	0.963076	FALSE
V11445	0.0778198	0.10026	2	0	45	95	0.0845488	0.0465133	0.00197394	0.0424381	0.0831592	0.00352936	0.042441	0.955769	1445	lowH	0.28484	0.872591	0.436295	FALSE
V11446	0.0778198	0.10026	2	0	45	98	0.0115159	0.0902262	0.000522566	0.00579174	0.125087	0.000724516	0.00579208	0.994208	1446	lowH	0.28484	0.574369	0.287185	FALSE
V11447	0.0778198	0.10026	2	0	45	106	0.451715	0.0142196	0.00321698	0.226236	0.0362269	0.00819623	0.226247	0.655378	1447	goodH	0.286888	0.606501	0.696749	FALSE
V11448	0.0778198	0.10026	2	0	45	115	0.0127383	0.00325512	2.07796e-05	0.00638366	0.0498967	0.000318569	0.00638457	0.99359	1448	lowH	0.28484	0.784113	0.607943	FALSE
V11449	0.0778198	0.10026	2	0	45	19	0.432133	0.0275915	0.00597534	0.216564	0.0493104	0.0106794	0.216575	0.684211	1449	goodH	0.28484	0.776983	0.611509	FALSE
V11450	0.0778198	0.10026	2	0	45	23	0.0573114	0.0141711	0.000407113	0.0287283	0.0551236	0.00158374	0.0287307	0.970472	1450	lowH	0.28484	0.845877	0.577061	FALSE
V11451	0.0778198	0.10026	2	0	45	25	0.00787389	-0.0280336	-0.00011067	0.00394777	0.0615085	0.00024286	0.00394839	0.996047	1451	lowH	0.28484	0.917085	0.541458	FALSE
V11452	0.0778198	0.10026	2	0	45	26	0.495536	0.00177904	0.000440973	0.247872	0.00914972	0.00226799	0.247875	0.547244	1452	goodH	0.353719	0.174439	0.91278	FALSE
V11453	0.0778198	0.10026	2	0	45	37	0.450788	0.0160878	0.00363206	0.225764	0.0354463	0.0080028	0.225773	0.656863	1453	goodH	0.286888	0.59561	0.702195	FALSE
V11454	0.0778198	0.10026	2	0	45	40	0.00775182	-0.0147224	-5.71369e-05	0.00388096	0.0293128	0.000113771	0.0038813	0.996109	1454	lowH	0.297508	0.507012	0.746494	FALSE
V11455	0.0778198	0.10026	2	0	45	42	0.0496809	0.0166976	0.000415875	0.0249062	0.0574604	0.00143124	0.0249083	0.97451	1455	lowH	0.28484	0.872466	0.563767	FALSE
V11456	0.0778198	0.10026	2	0	45	43	0.0230738	0.0497476	0.00057629	0.0115843	0.0880291	0.00101983	0.0115851	0.988327	1456	lowH	0.28484	0.831219	0.41561	FALSE
V11457	0.0778198	0.10026	2	0	45	48	0.0783736	0.134782	0.00532281	0.039492	0.164615	0.00650135	0.0394942	0.959144	1457	lowH	0.28484	0.387229	0.193615	FALSE
V11458	0.0778198	0.10026	2	0	45	56	0.499727	0.000588453	0.000147068	0.249923	0.00518505	0.00129587	0.249925	0.488327	1458	goodH	0.365116	0.100803	0.949598	FALSE
V11459	0.0778198	0.10026	2	0	45	58	0.0456025	-0.00951971	-0.000217385	0.0228353	0.033218	0.000758604	0.0228371	0.976654	1459	lowH	0.289656	0.564048	0.717976	FALSE
V11460	0.0778198	0.10026	2	0	45	62	0.00775182	0.00142723	5.54293e-06	0.00388369	0.0441037	0.000171299	0.00388401	0.996109	1460	lowH	0.28484	0.71179	0.644105	FALSE
V11461	0.0778198	0.10026	2	0	45	65	0.362034	0.0814554	0.0148172	0.181906	0.104277	0.0189694	0.181914	0.762646	1461	goodH	0.28484	0.706864	0.353432	FALSE
V11462	0.0778198	0.10026	2	0	45	66	0.498505	0.00130339	0.000324988	0.24934	0.0077081	0.00192196	0.249343	0.472656	1462	goodH	0.357884	0.148	0.926	FALSE
V11463	0.0778198	0.10026	2	0	45	70	0.0154431	0.0048818	3.78132e-05	0.00774575	0.0686796	0.00053204	0.0077467	0.0077821	1463	lowH	0.28484	0.991836	0.504082	FALSE
V11464	0.0778198	0.10026	2	0	45	72	0.063483	0.0122015	0.000388224	0.0318178	0.052374	0.00166656	0.0318203	0.967181	1464	lowH	0.28484	0.813788	0.593106	FALSE
V11465	0.0778198	0.10026	2	0	45	75	0.0598679	0.0123555	0.000370744	0.0300063	0.0526028	0.00157854	0.0300086	0.969112	1465	lowH	0.28484	0.816492	0.591754	FALSE
V11466	0.0778198	0.10026	2	0	45	79	0.474054	0.00589016	0.00139753	0.237266	0.0219407	0.00520593	0.237273	0.3861	1466	goodH	0.316851	0.393096	0.803452	FALSE
V11467	0.0778198	0.10026	2	0	45	82	0.0452587	0.144049	0.00328656	0.0228155	0.173679	0.00396281	0.0228168	0.976834	1467	lowH	0.28484	0.353757	0.176879	FALSE
V11468	0.0778198	0.10026	2	0	45	84	0.0491181	0.0360275	0.000887875	0.0246443	0.0747106	0.00184133	0.0246462	0.974806	1468	lowH	0.28484	0.949308	0.474654	FALSE
V11469	0.0778198	0.10026	2	0	45	89	0.1298	0.120942	0.00790494	0.0653615	0.15044	0.00983353	0.0653653	0.0697674	1469	goodH	0.28484	0.446039	0.22302	FALSE
V11470	0.0778198	0.10026	2	0	45	91	0.498047	-0.001273	-0.000317091	0.24909	0.00594904	0.00148187	0.249094	0.46875	1470	goodH	0.363101	0.11522	0.94239	FALSE
V11471	0.0778198	0.10026	2	0	45	92	0.435425	0.00582241	0.00126925	0.217993	0.0281661	0.0061403	0.218003	0.679688	1471	goodH	0.300177	0.489839	0.755081	FALSE
V11472	0.0778198	0.10026	2	0	45	96	0.00391388	0.0078517	1.54008e-05	0.00196146	0.0504132	9.88924e-05	0.00196164	0.998039	1472	lowH	0.28484	0.790361	0.60482	FALSE
V11473	0.0778198	0.10026	2	0	45	100	0.459515	0.00461994	0.00106268	0.23002	0.0249398	0.00573697	0.230033	0.357724	1473	goodH	0.308599	0.440452	0.779774	FALSE
V11474	0.0778198	0.10026	2	0	45	109	0.0600282	0.0203954	0.000614033	0.0301064	0.065859	0.00198316	0.0301122	0.969027	1474	lowH	0.28484	0.96307	0.518465	FALSE
V11475	0.0778198	0.10026	2	0	45	110	0.293367	0.107596	0.0158883	0.147667	0.135973	0.0200814	0.147687	0.821429	1475	goodH	0.28484	0.515272	0.257636	FALSE
V11476	0.0778198	0.10026	2	0	45	111	0.140771	0.02617	0.00184833	0.0706281	0.0719846	0.00508578	0.070651	0.92381	1476	goodH	0.28484	0.975473	0.487737	FALSE
V11477	0.0778198	0.10026	2	0	45	112	0.106882	0.0215112	0.00115344	0.0536203	0.0706348	0.0037888	0.0536393	0.94335	1477	goodH	0.28484	0.988695	0.494347	FALSE
V11478	0.0778198	0.10026	2	0	45	115	0.0608816	0.0199745	0.000610347	0.0305563	0.0791247	0.00241933	0.0305761	0.968571	1478	lowH	0.28484	0.90842	0.45421	FALSE
V11479	0.0778198	0.10026	2	0	45	52	0.494779	-0.000976363	-0.000241823	0.247678	0.0240533	0.00596015	0.24779	0.551095	1479	goodH	0.311124	0.426601	0.786699	FALSE
V11480	0.0778198	0.10026	2	0	45	69	0.495403	-0.00359585	-0.000891555	0.24794	0.0207519	0.00514729	0.24804	0.547945	1480	goodH	0.320188	0.373929	0.813035	FALSE
V11481	0.0778198	0.10026	2	0	45	72	0.494864	-0.00163037	-0.000403844	0.247701	0.0226033	0.00560107	0.247799	0.550676	1481	goodH	0.315068	0.403681	0.798159	FALSE
V11482	0.0778198	0.10026	2	0	45	77	0.477891	0.0142227	0.00340447	0.23937	0.0378866	0.00906975	0.239392	0.60514	1482	goodH	0.285868	0.62938	0.68531	FALSE
V11483	0.0778198	0.10026	2	0	45	86	0.495802	0.10269	0.0255927	0.249223	0.112699	0.0280876	0.249228	0.454183	1483	goodH	0.28484	0.649913	0.324957	FALSE
V11484	0.0778198	0.10026	2	0	45	103	0.5	0.0662861	0.0166304	0.250888	0.075416	0.0189213	0.250892	0.5	1484	goodH	0.28484	0.942652	0.471326	FALSE
V11485	0.0778198	0.10026	2	0	45	112	0.499992	0.0475459	0.0119186	0.250676	0.0579109	0.0145171	0.250681	0.501992	1485	goodH	0.28484	0.877521	0.561239	FALSE
V11486	0.0778198	0.10026	2	0	45	19	0.174416	0.159979	0.0140747	0.0879781	0.186638	0.0164208	0.0879823	0.903475	1486	goodH	0.28484	0.310866	0.155433	FALSE
V11487	0.0778198	0.10026	2	0	45	43	0.00380951	-0.00715827	-1.36566e-05	0.0019078	0.0354847	6.77027e-05	0.00190794	0.998092	1487	lowH	0.286888	0.596147	0.701926	FALSE
V11488	0.0778198	0.10026	2	0	45	46	0.0908674	0.29424	0.0135661	0.0461056	0.310075	0.0142966	0.0461068	0.95229	1488	lowH	0.28484	0.0907571	0.0453786	FALSE
V11489	0.0778198	0.10026	2	0	45	61	0.499993	-2.7709e-06	-6.92725e-07	0.25	0.000318494	7.96235e-05	0.25	0.501908	1489	goodH	0.36532	0.00634328	0.996828	FALSE
V11490	0.0778198	0.10026	2	0	45	64	0.499971	-0.000126869	-3.1716e-05	0.249991	0.000522985	0.000130742	0.249992	0.503817	1490	goodH	0.36532	0.0104054	0.994797	FALSE
V11491	0.0778198	0.10026	2	0	45	79	0.499971	-0.000126869	-3.1716e-05	0.249991	0.000522985	0.000130742	0.249992	0.503817	1491	goodH	0.36532	0.0104054	0.994797	FALSE
V11492	0.0778198	0.10026	2	0	45	82	0.499993	-2.7709e-06	-6.92725e-07	0.25	0.000318494	7.96235e-05	0.25	0.501908	1492	goodH	0.36532	0.00634328	0.996828	FALSE
V11493	0.0778198	0.10026	2	0	45	118	0.447188	0.020207	0.00452681	0.224022	0.0410205	0.00918994	0.224033	0.6625	1493	goodH	0.28484	0.671559	0.664221	FALSE
V11494	0.0778198	0.10026	2	0	45	10	0.480988	0.00103758	0.000249838	0.24079	0.02713	0.00653364	0.240827	0.4025	1494	goodH	0.302832	0.474152	0.762924	FALSE
V11495	0.0778198	0.10026	2	0	45	13	0.483544	0.00101969	0.000246762	0.241997	0.0204702	0.00495411	0.242016	0.409292	1495	goodH	0.321023	0.369354	0.815323	FALSE
V11496	0.0778198	0.10026	2	0	45	28	0.499933	-7.52858e-05	-1.88203e-05	0.249984	0.00155596	0.000388967	0.249985	0.494231	1496	goodH	0.36532	0.0307989	0.984601	FALSE
V11497	0.0778198	0.10026	2	0	45	31	0.499933	0.000877216	0.000219293	0.249987	0.00177663	0.000444136	0.249988	0.494231	1497	goodH	0.36532	0.0351284	0.982436	FALSE
V11498	0.0778198	0.10026	2	0	45	67	0.499971	0.000115453	2.88626e-05	0.249994	0.000750684	0.000187667	0.249994	0.503831	1498	goodH	0.36532	0.0149188	0.992541	FALSE
V11499	0.0778198	0.10026	2	0	45	77	0.00763348	-0.00852279	-3.25795e-05	0.00382263	0.034316	0.000131187	0.00382292	0.00383142	1499	lowH	0.287768	0.579688	0.710156	FALSE
V11500	0.0778198	0.10026	2	0	45	81	0.00763348	-0.00852279	-3.25795e-05	0.00382263	0.034316	0.000131187	0.00382292	0.00383142	1500	lowH	0.287768	0.579688	0.710156	FALSE
V11501	0.0778198	0.10026	2	0	45	82	0.499883	-4.69925e-05	-1.1746e-05	0.249955	0.00123616	0.000308985	0.249956	0.507663	1501	goodH	0.36532	0.0245077	0.987746	FALSE
V11502	0.0778198	0.10026	2	0	45	88	0.499993	8.17521e-05	2.04387e-05	0.250008	0.00104815	0.000262046	0.250009	0.498084	1502	goodH	0.36532	0.0207997	0.9896	FALSE
V11503	0.0778198	0.10026	2	0	45	91	0.499993	5.21101e-05	1.30283e-05	0.250015	0.00167035	0.000417614	0.250016	0.501916	1503	goodH	0.36532	0.0330443	0.983478	FALSE
V11504	0.0778198	0.10026	2	0	45	92	0.131714	0.372384	0.0249717	0.0670589	0.380748	0.0255329	0.0670599	0.929119	1504	goodH	0.28484	0.0448488	0.0224244	FALSE
V11505	0.0778198	0.10026	2	0	45	13	0.445001	0.0269639	0.00601587	0.223108	0.0568804	0.0126926	0.223145	0.665829	1505	goodH	0.28484	0.865925	0.567038	FALSE
V11506	0.0778198	0.10026	2	0	45	25	0.465248	0.0219557	0.00511867	0.233136	0.0467334	0.0108962	0.233158	0.368182	1506	goodH	0.28484	0.745139	0.627431	FALSE
V11507	0.0778198	0.10026	2	0	45	32	0.472197	0.0284247	0.00672585	0.23662	0.0469044	0.0110991	0.236632	0.617904	1507	goodH	0.28484	0.747277	0.626361	FALSE
V11508	0.0778198	0.10026	2	0	45	40	0.469013	0.0254101	0.00597097	0.234984	0.0434156	0.0102024	0.234995	0.375527	1508	goodH	0.28484	0.702918	0.648541	FALSE
V11509	0.0778198	0.10026	2	0	45	49	0.0124219	-0.013663	-8.49858e-05	0.00622015	0.0333018	0.000207163	0.00622078	0.99375	1509	lowH	0.289516	0.565247	0.717377	FALSE
V11510	0.0778198	0.10026	2	0	45	55	0.472261	0.0226887	0.00536744	0.236568	0.0397158	0.00939584	0.236577	0.382231	1510	goodH	0.28484	0.654159	0.67292	FALSE
V11511	0.0778198	0.10026	2	0	45	64	0.45276	0.0645418	0.014667	0.227247	0.0810308	0.0184147	0.227256	0.653689	1511	goodH	0.28484	0.891313	0.445656	FALSE
V11512	0.0778198	0.10026	2	0	45	67	0.476791	0.0287364	0.00686466	0.238884	0.0437211	0.0104446	0.238891	0.392276	1512	goodH	0.28484	0.706864	0.646568	FALSE
V11513	0.0778198	0.10026	2	0	45	76	0.475209	0.0382669	0.00911466	0.238187	0.0520434	0.0123964	0.238194	0.611336	1513	goodH	0.28484	0.80987	0.595065	FALSE
V11514	0.0778198	0.10026	2	0	45	100	0.495123	-0.000870921	-0.000215716	0.247687	0.010534	0.00260952	0.247723	0.549383	1514	goodH	0.350031	0.199471	0.900264	FALSE
V11515	0.0778198	0.10026	2	0	45	103	0.495062	0.00137226	0.000339923	0.247709	0.0142299	0.00352545	0.24775	0.549689	1515	goodH	0.338931	0.264636	0.867682	FALSE
V11516	0.0778198	0.10026	2	0	45	104	0.494425	-0.0013307	-0.000329137	0.247342	0.0109102	0.00269897	0.24738	0.552795	1516	goodH	0.348839	0.206215	0.896893	FALSE
V11517	0.0778198	0.10026	2	0	45	30	0.498951	0.0056551	0.00141259	0.249791	0.0236377	0.00590635	0.24987	0.522901	1517	goodH	0.312179	0.420066	0.789967	FALSE
V11518	0.0778198	0.10026	2	0	45	39	0.0135129	0.00215028	1.45795e-05	0.00678029	0.0707308	0.000480128	0.00678811	0.993197	1518	lowH	0.28484	0.987748	0.493874	FALSE
V11519	0.0778198	0.10026	2	0	45	45	0.499152	0.00271516	0.000678367	0.249844	0.0231172	0.00577729	0.249913	0.479412	1519	goodH	0.313587	0.411843	0.794078	FALSE
V11520	0.0778198	0.10026	2	0	45	54	0.422888	0.132384	0.0281902	0.212942	0.149572	0.0318514	0.212949	0.696356	1520	goodH	0.28484	0.449913	0.224957	FALSE
V11521	0.0778198	0.10026	2	0	45	57	0.443563	0.125775	0.0280813	0.223265	0.141013	0.0314843	0.223272	0.332016	1521	goodH	0.28484	0.49001	0.245005	FALSE
V11522	0.0778198	0.10026	2	0	45	66	0.425805	0.152239	0.032665	0.214563	0.164286	0.0352506	0.214568	0.692607	1522	goodH	0.28484	0.388502	0.194251	FALSE
V11523	0.0778198	0.10026	2	0	45	90	0.412795	0.14506	0.030164	0.207942	0.158125	0.0328815	0.207946	0.708812	1523	goodH	0.28484	0.413126	0.206563	FALSE
V11524	0.0778198	0.10026	2	0	45	93	0.422131	0.131373	0.0279199	0.212523	0.146107	0.0310519	0.212528	0.697318	1524	goodH	0.28484	0.465735	0.232868	FALSE
V11525	0.0778198	0.10026	2	0	45	94	0.415966	0.149896	0.0314151	0.20958	0.162243	0.0340036	0.209585	0.704981	1525	goodH	0.28484	0.396502	0.198251	FALSE
V11526	0.0778198	0.10026	2	0	45	13	0.00778198	-0.00951995	-3.7099e-05	0.00389697	0.0342478	0.000133474	0.00389731	0.996094	1526	lowH	0.287768	0.578721	0.710639	FALSE
V11527	0.0778198	0.10026	2	0	45	30	0.499993	-9.53177e-05	-2.38293e-05	0.249999	0.000235897	5.89741e-05	0.249999	0.501916	1527	goodH	0.36532	0.00470018	0.99765	FALSE
V11528	0.0778198	0.10026	2	0	45	44	0.0226385	0.132787	0.00151463	0.0114065	0.163504	0.0018651	0.0114071	0.98855	1528	lowH	0.28484	0.391546	0.195773	FALSE
V11529	0.0778198	0.10026	2	0	45	47	0.499993	-9.35182e-05	-2.33795e-05	0.249999	0.000235049	5.87622e-05	0.249999	0.501908	1529	goodH	0.36532	0.00468331	0.997658	FALSE
V11530	0.0778198	0.10026	2	0	45	52	0.5	-6.57116e-05	-1.64283e-05	0.250007	0.000584102	0.00014603	0.250007	0.5	1530	goodH	0.36532	0.0116179	0.994191	FALSE
V11531	0.0778198	0.10026	2	0	45	57	0.499971	-0.000126869	-3.1716e-05	0.249991	0.000522985	0.000130742	0.249992	0.503817	1531	goodH	0.36532	0.0104054	0.994797	FALSE
V11532	0.0778198	0.10026	2	0	45	68	0.00760445	-0.00832856	-3.1716e-05	0.0038081	0.03433	0.000130742	0.00380838	0.996183	1532	lowH	0.287768	0.579886	0.710057	FALSE
V11533	0.0778198	0.10026	2	0	45	69	0.00760445	-0.00832856	-3.1716e-05	0.0038081	0.03433	0.000130742	0.00380838	0.996183	1533	lowH	0.287768	0.579886	0.710057	FALSE
V11534	0.0778198	0.10026	2	0	45	93	0.499934	-0.000215086	-5.37663e-05	0.249976	0.000765458	0.000191346	0.249976	0.505747	1534	goodH	0.36532	0.0152113	0.992394	FALSE
V11535	0.0778198	0.10026	2	0	45	94	0.147972	0.272986	0.0204754	0.0750053	0.289076	0.0216829	0.0750074	0.91954	1535	goodH	0.28484	0.111903	0.0559516	FALSE
V11536	0.0778198	0.10026	2	0	45	97	0.499883	-0.00022652	-5.66194e-05	0.249953	0.00107114	0.000267736	0.249954	0.507663	1536	goodH	0.36532	0.0212535	0.989373	FALSE
V11537	0.0778198	0.10026	2	0	45	99	0.499933	-0.000168298	-4.20704e-05	0.249976	0.000815966	0.000203972	0.249976	0.505769	1537	goodH	0.36532	0.016211	0.991895	FALSE
V11538	0.0778198	0.10026	2	0	45	107	0.49997	-9.30749e-05	-2.32686e-05	0.249999	0.00123904	0.000309759	0.25	0.496124	1538	goodH	0.36532	0.0245644	0.987718	FALSE
V11539	0.0778198	0.10026	2	0	45	7	0.499788	0.00511909	0.00127984	0.250013	0.0102602	0.00256522	0.250016	0.510288	1539	goodH	0.350726	0.194548	0.902726	FALSE
V11540	0.0778198	0.10026	2	0	45	12	0.49997	-6.56693e-05	-1.64173e-05	0.249999	0.00127453	0.000318634	0.25	0.503891	1540	goodH	0.36532	0.0252637	0.987368	FALSE
V11541	0.0778198	0.10026	2	0	45	48	0.499971	-0.000175128	-4.37804e-05	0.249991	0.000473771	0.000118438	0.249991	0.503802	1541	goodH	0.36532	0.00942855	0.995286	FALSE
V11542	0.0778198	0.10026	2	0	45	49	0.168956	0.288388	0.0247145	0.0856985	0.302468	0.0259217	0.0857007	0.906844	1542	goodH	0.28484	0.0979115	0.0489558	FALSE
V11543	0.0778198	0.10026	2	0	45	52	0.499993	-9.17553e-05	-2.29387e-05	0.249999	0.000234236	5.85588e-05	0.249999	0.501901	1543	goodH	0.36532	0.00466712	0.997666	FALSE
V11544	0.0778198	0.10026	2	0	45	54	0.499993	-9.17553e-05	-2.29387e-05	0.249999	0.000234236	5.85588e-05	0.249999	0.501901	1544	goodH	0.36532	0.00466712	0.997666	FALSE
V11545	0.0778198	0.10026	2	0	45	62	0.499993	-9.17553e-05	-2.29387e-05	0.249999	0.000234236	5.85588e-05	0.249999	0.501901	1545	goodH	0.36532	0.00466712	0.997666	FALSE
V11546	0.0778198	0.10026	2	0	45	85	0.00757565	-0.00813694	-3.08689e-05	0.00379368	0.0343479	0.000130315	0.00379397	0.996198	1546	lowH	0.287768	0.58014	0.70993	FALSE
V11547	0.0778198	0.10026	2	0	45	86	0.00757565	-0.00813694	-3.08689e-05	0.00379368	0.0343479	0.000130315	0.00379397	0.996198	1547	lowH	0.287768	0.58014	0.70993	FALSE
V11548	0.0778198	0.10026	2	0	45	92	0.499993	-9.17553e-05	-2.29387e-05	0.249999	0.000234236	5.85588e-05	0.249999	0.501901	1548	goodH	0.36532	0.00466712	0.997666	FALSE
V11549	0.0778198	0.10026	2	0	45	106	0.0384468	0.00882659	0.00017007	0.0192679	0.0505212	0.000973518	0.0192695	0.980392	1549	lowH	0.28484	0.791663	0.604169	FALSE
V11550	0.0778198	0.10026	2	0	45	108	0.0728322	-0.000568213	-2.07313e-05	0.0364851	0.0417558	0.0015236	0.0364885	0.962151	1550	lowH	0.28484	0.681266	0.659367	FALSE
V11551	0.0778198	0.10026	2	0	45	9	0.367824	0.0130584	0.00240688	0.184317	0.0472366	0.00870783	0.184345	0.757075	1551	goodH	0.28484	0.751421	0.624289	FALSE
V11552	0.0778198	0.10026	2	0	45	16	0.0115603	-0.0205033	-0.00011879	0.00579371	0.0523813	0.000303522	0.00579448	0.994186	1552	lowH	0.28484	0.813875	0.593063	FALSE
V11553	0.0778198	0.10026	2	0	45	17	0.49997	-0.000368864	-9.22144e-05	0.249996	0.000975404	0.000243848	0.249997	0.496139	1553	goodH	0.36532	0.0193632	0.990318	FALSE
V11554	0.0778198	0.10026	2	0	45	18	0.00766272	-0.0252857	-9.71458e-05	0.00384193	0.061615	0.000236757	0.00384253	0.996154	1554	lowH	0.28484	0.918234	0.540883	FALSE
V11555	0.0778198	0.10026	2	0	45	40	0.00763348	-0.0249047	-9.53173e-05	0.00382728	0.0616263	0.000235896	0.00382785	0.996169	1555	lowH	0.28484	0.918356	0.540822	FALSE
V11556	0.0778198	0.10026	2	0	45	47	0.499993	-9.53177e-05	-2.38293e-05	0.249999	0.000235897	5.89741e-05	0.249999	0.501916	1556	goodH	0.36532	0.00470018	0.99765	FALSE
V11557	0.0778198	0.10026	2	0	45	48	0.00763348	-0.0249047	-9.53173e-05	0.00382728	0.0616263	0.000235896	0.00382785	0.996169	1557	lowH	0.28484	0.918356	0.540822	FALSE
V11558	0.0778198	0.10026	2	0	45	61	0.499993	-9.35182e-05	-2.33795e-05	0.249999	0.000235049	5.87622e-05	0.249999	0.501908	1558	goodH	0.36532	0.00468331	0.997658	FALSE
V11559	0.0778198	0.10026	2	0	45	63	0.499993	-9.35182e-05	-2.33795e-05	0.249999	0.000235049	5.87622e-05	0.249999	0.501908	1559	goodH	0.36532	0.00468331	0.997658	FALSE
V11560	0.0778198	0.10026	2	0	45	81	0.499993	-9.17553e-05	-2.29387e-05	0.249999	0.000234236	5.85588e-05	0.249999	0.501901	1560	goodH	0.36532	0.00466712	0.997666	FALSE
V11561	0.0778198	0.10026	2	0	45	82	0.499993	-9.17553e-05	-2.29387e-05	0.249999	0.000234236	5.85588e-05	0.249999	0.501901	1561	goodH	0.36532	0.00466712	0.997666	FALSE
V11562	0.0778198	0.10026	2	0	45	87	0.00757565	-0.0241569	-9.17549e-05	0.00379829	0.0616591	0.000234235	0.00379887	0.00380228	1562	lowH	0.28484	0.91871	0.540645	FALSE
V11563	0.0778198	0.10026	2	0	45	114	0.00757565	-0.0241569	-9.17549e-05	0.00379829	0.0616591	0.000234235	0.00379887	0.996198	1563	lowH	0.28484	0.91871	0.540645	FALSE
V11564	0.0778198	0.10026	2	0	45	23	0.020406	-0.026253	-0.000268574	0.0102303	0.0619976	0.00063455	0.0102351	0.0103093	1564	lowH	0.28484	0.922355	0.538823	FALSE
V11565	0.0778198	0.10026	2	0	45	31	0.014251	-0.0183171	-0.000130933	0.00714813	0.071627	0.000512201	0.00715096	0.00717703	1565	lowH	0.28484	0.978959	0.48948	FALSE
V11566	0.0778198	0.10026	2	0	45	43	0.0141169	-0.0238132	-0.000168571	0.00707887	0.0658291	0.000466168	0.00708149	0.007109	1566	lowH	0.28484	0.96276	0.51862	FALSE
V11567	0.0778198	0.10026	2	0	45	45	0.0992744	0.338336	0.0171072	0.0505628	0.373213	0.0188734	0.0505702	0.947619	1567	lowH	0.28484	0.0483492	0.0241746	FALSE
V11568	0.0778198	0.10026	2	0	45	46	0.0141169	-0.0238132	-0.000168571	0.00707887	0.0658291	0.000466168	0.00708149	0.007109	1568	lowH	0.28484	0.96276	0.51862	FALSE
V11569	0.0778198	0.10026	2	0	45	62	0.00917412	-0.045376	-0.000208685	0.00459901	0.0609681	0.000280501	0.00460078	0.995392	1569	lowH	0.28484	0.911232	0.544384	FALSE
V11570	0.0778198	0.10026	2	0	45	69	0.0136668	-0.020352	-0.00013948	0.0068534	0.0660169	0.000452578	0.00685548	0.00688073	1570	lowH	0.28484	0.964702	0.517649	FALSE
V11571	0.0778198	0.10026	2	0	45	78	0.0228802	-0.0122756	-0.000140813	0.0114709	0.0602552	0.000691371	0.011474	0.0115741	1571	lowH	0.28484	0.903463	0.548269	FALSE
V11572	0.0778198	0.10026	2	0	45	79	0.0137924	-0.014812	-0.000102475	0.00691833	0.0718148	0.000497002	0.00692061	0.00694444	1572	lowH	0.28484	0.977127	0.488563	FALSE
V11573	0.0778198	0.10026	2	0	45	81	0.00921639	-0.0459568	-0.000212327	0.00462015	0.0609575	0.000281747	0.00462203	0.99537	1573	lowH	0.28484	0.911117	0.544441	FALSE
V11574	0.0778198	0.10026	2	0	45	40	0.0245864	-0.00307646	-3.79188e-05	0.0123254	0.0578989	0.000713736	0.0123273	0.0124481	1574	lowH	0.28484	0.877387	0.561307	FALSE
V11575	0.0778198	0.10026	2	0	45	42	0.00826432	-0.0331789	-0.000137472	0.00414335	0.0613554	0.000254276	0.00414432	0.995851	1575	lowH	0.28484	0.91543	0.542285	FALSE
V11576	0.0778198	0.10026	2	0	45	45	0.0202818	0.0380468	0.00038726	0.0101785	0.0794884	0.000809152	0.0101795	0.989754	1576	lowH	0.28484	0.905131	0.452565	FALSE
V11577	0.0778198	0.10026	2	0	45	54	0.0279385	0.0128392	0.00017992	0.0140134	0.0687289	0.000963258	0.0140153	0.01417	1577	lowH	0.28484	0.992331	0.503835	FALSE
V11578	0.0778198	0.10026	2	0	45	71	0.0280504	0.0125293	0.000176281	0.0140695	0.0686726	0.000966323	0.0140715	0.0142276	1578	lowH	0.28484	0.991764	0.504118	FALSE
V11579	0.0778198	0.10026	2	0	45	73	0.00806438	-0.0305492	-0.000123515	0.00404315	0.0614569	0.000248537	0.00404408	0.995951	1579	lowH	0.28484	0.916527	0.541736	FALSE
V11580	0.0778198	0.10026	2	0	45	76	0.0318642	0.0208372	0.00033312	0.0159868	0.0743397	0.00118861	0.0159889	0.0161943	1580	lowH	0.28484	0.952826	0.476413	FALSE
V11581	0.0778198	0.10026	2	0	45	79	0.0239965	-0.00112895	-1.35812e-05	0.01203	0.0581916	0.000700136	0.0120316	0.0121457	1581	lowH	0.28484	0.880659	0.559671	FALSE
V11582	0.0778198	0.10026	2	0	45	82	0.00799987	-0.0297004	-0.000119123	0.00401083	0.0614836	0.000246655	0.00401172	0.995984	1582	lowH	0.28484	0.916816	0.541592	FALSE
V11583	0.0778198	0.10026	2	0	45	18	0.00840321	-0.00289124	-1.21719e-05	0.00420994	0.043801	0.000184422	0.00421044	0.00421941	1583	lowH	0.28484	0.707895	0.646052	FALSE
V11584	0.0778198	0.10026	2	0	45	21	0.00809703	-0.0309794	-0.000125761	0.00405951	0.0614432	0.000249488	0.00406046	0.00406504	1584	lowH	0.28484	0.91638	0.54181	FALSE
V11585	0.0778198	0.10026	2	0	45	99	0.00763348	-0.0249047	-9.53173e-05	0.00382728	0.0616263	0.000235896	0.00382785	0.996169	1585	lowH	0.28484	0.918356	0.540822	FALSE
V11586	0.0778198	0.10026	2	0	45	13	0.0392	-0.0140286	-0.00027553	0.0196406	0.0465891	0.000915218	0.0196445	0.02	1586	lowH	0.28484	0.743332	0.628334	FALSE
V11587	0.0778198	0.10026	2	0	45	15	0.00862053	-0.0137807	-5.96201e-05	0.00432634	0.0830759	0.000359535	0.00432779	0.995671	1587	lowH	0.28484	0.873316	0.436658	FALSE
V11588	0.0778198	0.10026	2	0	45	18	0.036205	0.177296	0.00324254	0.0182889	0.216182	0.00395407	0.0182904	0.981557	1588	lowH	0.28484	0.231525	0.115762	FALSE
V11589	0.0778198	0.10026	2	0	45	48	0.015624	0.00396015	3.10335e-05	0.00783646	0.0685888	0.00053756	0.00783743	0.00787402	1589	lowH	0.28484	0.990922	0.504539	FALSE
V11590	0.0778198	0.10026	2	0	45	49	0.00784302	-0.027635	-0.000108669	0.00393228	0.0615324	0.000242004	0.00393295	0.996063	1590	lowH	0.28484	0.917343	0.541329	FALSE
V11591	0.0778198	0.10026	2	0	45	50	0.0271793	0.160814	0.00220636	0.0137199	0.202495	0.00277844	0.013721	0.98622	1591	lowH	0.28484	0.26539	0.132695	FALSE
V11592	0.0778198	0.10026	2	0	45	102	0.0121208	-0.0183101	-0.000111255	0.00607614	0.0579414	0.000352113	0.00607704	0.993902	1592	lowH	0.28484	0.877863	0.561069	FALSE
V11593	0.0778198	0.10026	2	0	45	22	0.0189556	-0.0242822	-0.000230725	0.00950183	0.0572471	0.000544075	0.00950397	0.00956938	1593	lowH	0.28484	0.870064	0.564968	FALSE
V11594	0.0778198	0.10026	2	0	45	23	0.0088104	-0.0355952	-0.000157256	0.00441791	0.0654598	0.000289271	0.00441906	0.995575	1594	lowH	0.28484	0.958933	0.520534	FALSE
V11595	0.0778198	0.10026	2	0	45	24	0.0129027	0.0560965	0.000363569	0.00648114	0.0983746	0.000637645	0.0064818	0.993506	1595	lowH	0.28484	0.749725	0.374863	FALSE
V11596	0.0778198	0.10026	2	0	45	76	0.00766272	-0.0252857	-9.71458e-05	0.00384193	0.061615	0.000236757	0.00384253	0.996154	1596	lowH	0.28484	0.918234	0.540883	FALSE
V11597	0.0778198	0.10026	2	0	45	40	0.00766272	-0.0252849	-9.71427e-05	0.00384193	0.0616132	0.00023675	0.00384252	0.996154	1597	lowH	0.28484	0.918215	0.540893	FALSE
V11598	0.0778198	0.10026	2	0	45	41	0.0114719	-0.0251525	-0.000144579	0.0057481	0.0475584	0.000273405	0.00574883	0.994231	1598	lowH	0.28484	0.755422	0.622289	FALSE
V11599	0.0778198	0.10026	2	0	45	48	0.0880473	0.420787	0.0189297	0.0449865	0.455362	0.0204864	0.0449892	0.953846	1599	lowH	0.211479	0.0213082	0.0106541	FALSE
V11600	0.0778198	0.10026	2	0	45	55	0.0190459	-0.0131478	-0.000125471	0.00954311	0.047104	0.000449566	0.00954412	0.00961538	1600	lowH	0.28484	0.749769	0.625116	FALSE
V11601	0.0778198	0.10026	2	0	45	56	0.0228107	-0.0137711	-0.000157371	0.0114277	0.0436274	0.000498609	0.0114288	0.0115385	1601	lowH	0.28484	0.705655	0.647172	FALSE
V11602	0.0778198	0.10026	2	0	45	57	0.0190459	-0.0131478	-0.000125471	0.00954311	0.047104	0.000449566	0.00954412	0.00961538	1602	lowH	0.28484	0.749769	0.625116	FALSE
V11603	0.0778198	0.10026	2	0	45	58	0.0189736	-0.0128559	-0.000122221	0.00950692	0.04714	0.000448203	0.00950791	0.990421	1603	lowH	0.28484	0.750218	0.624891	FALSE
V11604	0.0778198	0.10026	2	0	45	92	0.00763348	-0.0249047	-9.53173e-05	0.00382728	0.0616263	0.000235896	0.00382785	0.996169	1604	lowH	0.28484	0.918356	0.540822	FALSE
V11605	0.0778198	0.10026	2	0	45	96	0.0152082	-0.0178378	-0.000135926	0.00762009	0.0468727	0.000357214	0.00762094	0.00766284	1605	lowH	0.28484	0.746882	0.626559	FALSE
V11606	0.0778198	0.10026	2	0	45	98	0.00763348	-0.0249047	-9.53173e-05	0.00382728	0.0616263	0.000235896	0.00382785	0.996169	1606	lowH	0.28484	0.918356	0.540822	FALSE
V11607	0.0778198	0.10026	2	0	45	101	0.0807387	0.0697093	0.00282837	0.0405738	0.108386	0.00439792	0.0405765	0.957854	1607	lowH	0.28484	0.678479	0.33924	FALSE
V11608	0.0778198	0.10026	2	0	45	109	0.0189736	-0.0128559	-0.000122221	0.00950692	0.04714	0.000448203	0.00950791	0.00957854	1608	lowH	0.28484	0.750218	0.624891	FALSE
V11609	0.0778198	0.10026	2	0	45	24	0.0456025	0.0659669	0.00151133	0.0229105	0.102368	0.00234545	0.022912	0.0233463	1609	lowH	0.28484	0.720452	0.360226	FALSE
V11610	0.0778198	0.10026	2	0	45	25	0.0493043	0.0527043	0.00130514	0.0247634	0.0968802	0.00239928	0.0247655	0.0252918	1610	lowH	0.28484	0.760984	0.380492	FALSE
V11611	0.0778198	0.10026	2	0	45	40	0.0456025	0.0608642	0.00139458	0.022913	0.104988	0.00240578	0.0229149	0.0233463	1611	lowH	0.28484	0.701868	0.350934	FALSE
V11612	0.0778198	0.10026	2	0	45	43	0.011605	0.029632	0.000172496	0.00582128	0.0698538	0.000406669	0.00582171	0.994163	1612	lowH	0.28484	0.996427	0.498213	FALSE
V11613	0.0778198	0.10026	2	0	45	49	0.0457764	0.0767212	0.00176585	0.0230165	0.119675	0.00275473	0.0230184	0.0234375	1613	lowH	0.28484	0.606226	0.303113	FALSE
V11614	0.0778198	0.10026	2	0	45	58	0.197013	0.19367	0.0193401	0.0998607	0.262823	0.0262618	0.0999219	0.110778	1614	goodH	0.28484	0.1454	0.0726999	FALSE
V11615	0.0778198	0.10026	2	0	45	59	0.0774854	0.167115	0.0065499	0.0391939	0.221762	0.00869605	0.0392134	0.0403727	1615	lowH	0.28484	0.218991	0.109495	FALSE
V11616	0.0778198	0.10026	2	0	45	60	0.0183471	-0.0715477	-0.000657473	0.00918931	0.0522102	0.000480304	0.00919944	0.990741	1616	lowH	0.28484	0.811848	0.594076	FALSE
V11617	0.0778198	0.10026	2	0	45	36	0.0294052	-0.00251202	-3.70511e-05	0.0147495	0.0706999	0.00104324	0.0147559	0.0149254	1617	lowH	0.28484	0.988053	0.494027	FALSE
V11618	0.0778198	0.10026	2	0	45	44	0.0386323	-0.0155391	-0.000300858	0.0193614	0.0535143	0.0010365	0.0193687	0.0197044	1618	lowH	0.28484	0.827203	0.586398	FALSE
V11619	0.0778198	0.10026	2	0	45	49	0.0242094	0.0127378	0.000154653	0.0121413	0.0650475	0.000789985	0.0121447	0.0122549	1619	lowH	0.28484	0.954643	0.522679	FALSE
V11620	0.0778198	0.10026	2	0	45	54	0.0330876	-0.0119057	-0.000197463	0.0165856	0.0571288	0.000947849	0.0165915	0.0168269	1620	lowH	0.28484	0.868731	0.565635	FALSE
V11621	0.0778198	0.10026	2	0	45	60	0.0329319	-0.0114472	-0.000188967	0.0165078	0.0571995	0.000944552	0.0165133	0.0167464	1621	lowH	0.28484	0.869528	0.565236	FALSE
V11622	0.0778198	0.10026	2	0	45	66	0.00952359	-0.0501868	-0.000239581	0.00477379	0.0608633	0.000290705	0.00477635	0.995215	1622	lowH	0.28484	0.910094	0.544953	FALSE
V11623	0.0778198	0.10026	2	0	45	78	0.00943375	-0.0489535	-0.000231492	0.00472883	0.0609001	0.000288134	0.00473126	0.995261	1623	lowH	0.28484	0.910493	0.544753	FALSE
V11624	0.0778198	0.10026	2	0	45	81	0.0423331	5.36341e-05	1.13856e-06	0.0212282	0.0642106	0.00136353	0.0212353	0.0216346	1624	lowH	0.28484	0.94588	0.52706	FALSE
V11625	0.0778198	0.10026	2	0	45	93	0.187757	0.151684	0.014389	0.094862	0.211243	0.0200453	0.0948922	0.104878	1625	goodH	0.28484	0.243216	0.121608	FALSE
V11626	0.0778198	0.10026	2	0	45	21	0.00884938	-0.0361601	-0.000160452	0.00443725	0.0655149	0.000290818	0.00443897	0.995556	1626	lowH	0.28484	0.959505	0.520248	FALSE
V11627	0.0778198	0.10026	2	0	45	27	0.0299716	-0.00350122	-5.26064e-05	0.0150252	0.0580913	0.000873021	0.0150284	0.0152174	1627	lowH	0.28484	0.879539	0.560231	FALSE
V11628	0.0778198	0.10026	2	0	45	31	0.00869549	0.0102159	4.45332e-05	0.00435923	0.0573449	0.000250022	0.00435996	0.995633	1628	lowH	0.28484	0.871167	0.564417	FALSE
V11629	0.0778198	0.10026	2	0	45	57	0.0251005	-0.020692	-0.000260185	0.0125742	0.0432165	0.00054351	0.0125764	0.0127119	1629	lowH	0.28484	0.70034	0.64983	FALSE
V11630	0.0778198	0.10026	2	0	45	60	0.025206	-0.0194256	-0.000245304	0.0126279	0.0446266	0.000563636	0.01263	0.012766	1630	lowH	0.28484	0.718491	0.640755	FALSE
V11631	0.0778198	0.10026	2	0	45	81	0.024996	-0.0203336	-0.000254614	0.0125219	0.043265	0.000541851	0.012524	0.0126582	1631	lowH	0.28484	0.700968	0.649516	FALSE
V11632	0.0778198	0.10026	2	0	45	87	0.024996	-0.0212182	-0.000265681	0.0125214	0.0424638	0.000531798	0.0125236	0.0126582	1632	lowH	0.28484	0.690547	0.654727	FALSE
V11633	0.0778198	0.10026	2	0	45	95	0.00892839	-0.0252401	-0.00011306	0.00447936	0.0761545	0.000341216	0.00448057	0.995516	1633	lowH	0.28484	0.935734	0.467867	FALSE
V11634	0.0778198	0.10026	2	0	45	100	0.0300682	0.0323002	0.00048838	0.01512	0.104088	0.00157579	0.015139	0.0152672	1634	lowH	0.28484	0.708195	0.354098	FALSE
V11635	0.0778198	0.10026	2	0	45	12	0.0215957	-0.0032632	-3.5338e-05	0.0108293	0.0643124	0.000696639	0.0108321	0.010917	1635	lowH	0.28484	0.94695	0.526525	FALSE
V11636	0.0778198	0.10026	2	0	45	18	0.007968	-0.0292775	-0.00011696	0.00399488	0.061489	0.000245691	0.00399569	0.004	1636	lowH	0.28484	0.916874	0.541563	FALSE
V11637	0.0778198	0.10026	2	0	45	63	0.00769219	-0.0256707	-9.90038e-05	0.00385669	0.0616053	0.000237631	0.00385732	0.003861	1637	lowH	0.28484	0.91813	0.540935	FALSE
V11638	0.0778198	0.10026	2	0	45	73	0.0191187	0.105569	0.00101578	0.00962192	0.138992	0.00133745	0.00962252	0.990347	1638	lowH	0.28484	0.49999	0.249995	FALSE
V11639	0.0778198	0.10026	2	0	45	75	0.0115159	-0.0224496	-0.000129554	0.0057709	0.0503213	0.000290438	0.00577168	0.00579151	1639	lowH	0.28484	0.789251	0.605375	FALSE
V11640	0.0778198	0.10026	2	0	45	78	0.0115159	-0.0187236	-0.000108069	0.00577183	0.053732	0.000310174	0.00577262	0.00579151	1640	lowH	0.28484	0.829747	0.585127	FALSE
V11641	0.0778198	0.10026	2	0	45	108	0.0116501	-0.0197255	-0.000115178	0.00583905	0.0536644	0.000313392	0.00583985	0.994141	1641	lowH	0.28484	0.828957	0.585521	FALSE
V11642	0.0778198	0.10026	2	0	45	117	0.00829861	-0.0336327	-0.00013993	0.00416053	0.0613405	0.000255269	0.00416152	0.995833	1642	lowH	0.28484	0.915268	0.542366	FALSE
V11643	0.0778198	0.10026	2	0	45	13	0.0137293	-0.0125992	-8.66399e-05	0.00687661	0.0392722	0.000270106	0.0068778	0.00691244	1643	lowH	0.28516	0.648191	0.675904	FALSE
V11644	0.0778198	0.10026	2	0	45	23	0.00799987	0.051465	0.000206731	0.00401693	0.0911692	0.000366246	0.00401721	0.995984	1644	lowH	0.28484	0.805589	0.402795	FALSE
V11645	0.0778198	0.10026	2	0	45	25	0.0198787	-0.0213456	-0.000212561	0.00995808	0.0422792	0.000421068	0.00995922	0.0100402	1645	lowH	0.28484	0.688133	0.655934	FALSE
V11646	0.0778198	0.10026	2	0	45	28	0.0234342	-0.0189929	-0.000222944	0.0117383	0.0404258	0.000474575	0.0117394	0.0118577	1646	lowH	0.28484	0.663657	0.668172	FALSE
V11647	0.0778198	0.10026	2	0	45	58	0.00760445	-0.0245278	-9.35178e-05	0.00381273	0.0616393	0.000235049	0.00381329	0.996183	1647	lowH	0.28484	0.918496	0.540752	FALSE
V11648	0.0778198	0.10026	2	0	45	67	0.00760445	-0.0245278	-9.35178e-05	0.00381273	0.0616393	0.000235049	0.00381329	0.996183	1648	lowH	0.28484	0.918496	0.540752	FALSE
V11649	0.0778198	0.10026	2	0	45	81	0.0189019	-0.0205582	-0.00019464	0.00946772	0.0398481	0.000377309	0.0094687	0.00954198	1649	lowH	0.28484	0.655934	0.672033	FALSE
V11650	0.0778198	0.10026	2	0	45	100	0.00760445	-0.0245278	-9.35178e-05	0.00381273	0.0616393	0.000235049	0.00381329	0.996183	1650	lowH	0.28484	0.918496	0.540752	FALSE
V11651	0.0778198	0.10026	2	0	45	104	0.0411034	-0.00506706	-0.000104383	0.0206003	0.0521945	0.00107533	0.0206023	0.0209924	1651	lowH	0.28484	0.811662	0.594169	FALSE
V11652	0.0778198	0.10026	2	0	45	16	0.0198985	-0.0282632	-0.000281892	0.00997381	0.0580265	0.000579029	0.00997871	0.0100503	1652	lowH	0.28484	0.878814	0.560593	FALSE
V11653	0.0778198	0.10026	2	0	45	21	0.00784302	-0.0276322	-0.000108658	0.00393229	0.0615267	0.00024198	0.00393292	0.996063	1653	lowH	0.28484	0.917282	0.541359	FALSE
V11654	0.0778198	0.10026	2	0	45	22	0.0193405	-0.0159443	-0.000154499	0.00968996	0.0454963	0.00044091	0.00969113	0.00976562	1654	lowH	0.28484	0.729559	0.63522	FALSE
V11655	0.0778198	0.10026	2	0	45	25	0.00775182	-0.0264463	-0.000102785	0.00388658	0.0615763	0.000239361	0.00388722	0.996109	1655	lowH	0.28484	0.917817	0.541091	FALSE
V11656	0.0778198	0.10026	2	0	45	40	0.0190459	-0.0179468	-0.000171232	0.00954111	0.0427087	0.000407533	0.00954215	0.00961538	1656	lowH	0.28484	0.693741	0.65313	FALSE
V11657	0.0778198	0.10026	2	0	45	47	0.0190459	0.0012353	1.1796e-05	0.00954907	0.0602844	0.000575721	0.00955008	0.00961538	1657	lowH	0.28484	0.903782	0.548109	FALSE
V11658	0.0778198	0.10026	2	0	45	55	0.00766272	-0.0252857	-9.71458e-05	0.00384193	0.061615	0.000236757	0.00384253	0.996154	1658	lowH	0.28484	0.918234	0.540883	FALSE
V11659	0.0778198	0.10026	2	0	45	64	0.0114719	0.161275	0.000933387	0.00578754	0.190112	0.00110034	0.00578784	0.00576923	1659	lowH	0.28484	0.300278	0.150139	FALSE
V11660	0.0778198	0.10026	2	0	45	91	0.0152663	-0.0181424	-0.000138774	0.00764915	0.0468455	0.00035837	0.00765004	0.00769231	1660	lowH	0.28484	0.746542	0.626729	FALSE
V11661	0.0778198	0.10026	2	0	45	18	0.0113418	-0.0188718	-0.000107272	0.00568424	0.0524901	0.000298405	0.00568497	0.00570342	1661	lowH	0.28484	0.815161	0.592419	FALSE
V11662	0.0778198	0.10026	2	0	45	43	0.00754706	-0.013586	-5.14318e-05	0.00378564	0.0710189	0.000268892	0.00378621	0.996212	1662	lowH	0.28484	0.984914	0.492457	FALSE
V11663	0.0778198	0.10026	2	0	45	54	0.00757565	-0.0241569	-9.17549e-05	0.00379829	0.0616591	0.000234235	0.00379887	0.996198	1663	lowH	0.28484	0.91871	0.540645	FALSE
V11664	0.0778198	0.10026	2	0	45	60	0.00757565	-0.0241569	-9.17549e-05	0.00379829	0.0616591	0.000234235	0.00379887	0.996198	1664	lowH	0.28484	0.91871	0.540645	FALSE
V11665	0.0778198	0.10026	2	0	45	65	0.0151506	-0.0175363	-0.000133123	0.00759125	0.046901	0.000356076	0.00759208	0.00763359	1665	lowH	0.28484	0.747235	0.626382	FALSE
V11666	0.0778198	0.10026	2	0	45	88	0.0264603	0.0357151	0.000474411	0.0132832	0.0866852	0.00115156	0.0132844	0.01341	1666	lowH	0.28484	0.842436	0.421218	FALSE
V11667	0.0778198	0.10026	2	0	45	102	0.135955	0.235772	0.0162328	0.0688497	0.269769	0.0185747	0.0688539	0.926641	1667	goodH	0.28484	0.135667	0.0678335	FALSE
V11668	0.0778198	0.10026	2	0	45	117	0.179292	0.284597	0.0259242	0.0910909	0.324795	0.0295907	0.0911058	0.900442	1668	goodH	0.28484	0.0783645	0.0391823	FALSE
V11669	0.0778198	0.10026	2	0	45	120	0.0289792	0.0196111	0.000285245	0.0145451	0.081456	0.00118529	0.0145513	0.985294	1669	lowH	0.28484	0.887541	0.44377	FALSE
V11670	0.0778198	0.10026	2	0	45	6	0.0239486	-0.0458512	-0.000550294	0.0120017	0.0609324	0.000732075	0.0120145	0.0121212	1670	lowH	0.28484	0.910844	0.544578	FALSE
V11671	0.0778198	0.10026	2	0	45	30	0.0115603	-0.0205099	-0.000118827	0.00579367	0.052397	0.000303618	0.00579457	0.00581395	1671	lowH	0.28484	0.81406	0.59297	FALSE
V11672	0.0778198	0.10026	2	0	45	76	0.0114282	-0.0195152	-0.000111774	0.00572753	0.0524446	0.000300416	0.00572826	0.00574713	1672	lowH	0.28484	0.814623	0.592689	FALSE
V11673	0.0778198	0.10026	2	0	45	77	0.0114282	0.0905641	0.000520531	0.00574765	0.125133	0.000719265	0.005748	0.994253	1673	lowH	0.28484	0.574107	0.287053	FALSE
V11674	0.0778198	0.10026	2	0	45	104	0.00763348	-0.0249055	-9.53203e-05	0.00382727	0.0616281	0.000235904	0.00382786	0.996169	1674	lowH	0.28484	0.918376	0.540812	FALSE
V11675	0.0778198	0.10026	2	0	45	10	0.0236652	-0.0191981	-0.000227982	0.0118752	0.0825319	0.000980809	0.011884	0.011976	1675	lowH	0.28484	0.878067	0.439034	FALSE
V11676	0.0778198	0.10026	2	0	45	18	0.00938946	0.0464962	0.000219273	0.00471592	0.0937792	0.000442369	0.00471713	0.00471698	1676	lowH	0.28484	0.784888	0.392444	FALSE
V11677	0.0778198	0.10026	2	0	45	38	0.00869549	-0.0389562	-0.000169817	0.00435917	0.0612233	0.000266987	0.00436087	0.995633	1677	lowH	0.28484	0.913999	0.543	FALSE
V11678	0.0778198	0.10026	2	0	45	47	0.0173147	-0.0150894	-0.000130974	0.00867985	0.0585343	0.000508215	0.00868234	0.00873362	1678	lowH	0.28484	0.884479	0.55776	FALSE
V11679	0.0778198	0.10026	2	0	45	53	0.119039	0.198464	0.0119515	0.0602201	0.243768	0.0146817	0.0602281	0.936441	1679	goodH	0.28484	0.175835	0.0879175	FALSE
V11680	0.0778198	0.10026	2	0	45	69	0.0208745	-0.0123829	-0.000129554	0.0104623	0.0537049	0.00056199	0.0104644	0.0105485	1680	lowH	0.28484	0.82943	0.585285	FALSE
V11681	0.0778198	0.10026	2	0	45	50	0.0413608	0.112561	0.00234641	0.0208456	0.16371	0.00341343	0.0208505	0.978873	1681	lowH	0.28484	0.390744	0.195372	FALSE
V11682	0.0778198	0.10026	2	0	45	60	0.00930212	-0.00327204	-1.52877e-05	0.00467221	0.10024	0.000468535	0.00467414	0.995327	1682	lowH	0.28484	0.735907	0.367954	FALSE
V11683	0.0778198	0.10026	2	0	45	62	0.0139204	-0.0128781	-8.97912e-05	0.00697239	0.0397909	0.0002775	0.00697396	0.00700935	1683	lowH	0.28484	0.655167	0.672416	FALSE
V11684	0.0778198	0.10026	2	0	45	63	0.00921639	-0.00215894	-9.99412e-06	0.00462918	0.100284	0.000464424	0.00463109	0.99537	1684	lowH	0.28484	0.735582	0.367791	FALSE
V11685	0.0778198	0.10026	2	0	45	70	0.00921639	-0.00215894	-9.99412e-06	0.00462918	0.100284	0.000464424	0.00463109	0.99537	1685	lowH	0.28484	0.735582	0.367791	FALSE
V11686	0.0778198	0.10026	2	0	45	73	0.0139204	-0.00927584	-6.47872e-05	0.00698451	0.0775953	0.000542147	0.00698685	0.00700935	1686	lowH	0.28484	0.922383	0.461192	FALSE
V11687	0.0778198	0.10026	2	0	45	22	0.0117413	-0.0204106	-0.000120111	0.00588471	0.0536252	0.000315615	0.00588559	0.00590551	1687	lowH	0.28484	0.828499	0.585751	FALSE
V11688	0.0778198	0.10026	2	0	45	36	0.137776	0.253024	0.0176682	0.0698279	0.287103	0.020049	0.069832	0.925573	1688	goodH	0.28484	0.114127	0.0570637	FALSE
V11689	0.0778198	0.10026	2	0	45	51	0.284511	0.399068	0.057933	0.145171	0.427479	0.0620604	0.145178	0.828244	1689	goodH	0.234759	0.0281401	0.0140701	FALSE
V11690	0.0778198	0.10026	2	0	45	54	0.22868	0.223435	0.0258497	0.115692	0.2492	0.0288318	0.115697	0.868321	1690	goodH	0.28484	0.166561	0.0832805	FALSE
V11691	0.0778198	0.10026	2	0	45	60	0.0226385	0.0300259	0.000341179	0.0113628	0.083352	0.000947201	0.0113639	0.98855	1691	lowH	0.28484	0.870914	0.435457	FALSE
V11692	0.0778198	0.10026	2	0	45	72	0.0226385	-0.00192198	-2.18089e-05	0.0113471	0.0540546	0.00061342	0.0113482	0.0114504	1692	lowH	0.28484	0.833506	0.583247	FALSE
V11693	0.0778198	0.10026	2	0	45	96	0.0189019	0.00180471	1.71031e-05	0.00947692	0.0603527	0.000572015	0.00947787	0.00954198	1693	lowH	0.28484	0.904529	0.547735	FALSE
V11694	0.0778198	0.10026	2	0	45	13	0.0306272	0.161274	0.00249433	0.0154664	0.208263	0.00322149	0.0154684	0.0155556	1694	lowH	0.28484	0.250554	0.125277	FALSE
V11695	0.0778198	0.10026	2	0	45	40	0.0115159	-0.0201673	-0.000116395	0.0057715	0.0523933	0.000302424	0.00577218	0.00579151	1695	lowH	0.28484	0.814017	0.592992	FALSE
V11696	0.0778198	0.10026	2	0	45	70	0.0114719	-0.0198418	-0.000114079	0.00574942	0.0524237	0.000301445	0.00575016	0.00576923	1696	lowH	0.28484	0.814376	0.592812	FALSE
V11697	0.0778198	0.10026	2	0	45	9	0.0103624	-0.0281039	-0.00014618	0.00520141	0.0904736	0.000470991	0.00520584	0.994792	1697	lowH	0.28484	0.811198	0.405599	FALSE
V11698	0.0778198	0.10026	2	0	45	19	0.00787389	-0.0177972	-7.02899e-05	0.0039495	0.0708789	0.000279988	0.00395023	0.996047	1698	lowH	0.28484	0.986291	0.493145	FALSE
V11699	0.0778198	0.10026	2	0	45	20	0.0116955	0.0610285	0.000358531	0.00587482	0.098912	0.000581133	0.00587525	0.994118	1699	lowH	0.28484	0.745718	0.372859	FALSE
V11700	0.0778198	0.10026	2	0	45	39	0.00775182	-0.0264454	-0.000102782	0.00388658	0.0615745	0.000239353	0.00388721	0.996109	1700	lowH	0.28484	0.917797	0.541101	FALSE
V11701	0.0778198	0.10026	2	0	45	42	0.0154431	-0.0155831	-0.000120595	0.00773886	0.049949	0.000386595	0.0077398	0.0077821	1701	lowH	0.28484	0.784747	0.607627	FALSE
V11702	0.0778198	0.10026	2	0	45	49	0.00772189	-0.0260556	-0.000100876	0.00387158	0.0615882	0.000238482	0.0038722	0.996124	1702	lowH	0.28484	0.917945	0.541028	FALSE
V11703	0.0778198	0.10026	2	0	45	52	0.0153837	-0.0152727	-0.000117739	0.00770911	0.0499782	0.000385334	0.00771003	0.00775194	1703	lowH	0.28484	0.785101	0.607449	FALSE
V11704	0.0778198	0.10026	2	0	45	61	0.0154431	-0.0155831	-0.000120595	0.00773886	0.049949	0.000386595	0.0077398	0.0077821	1704	lowH	0.28484	0.784747	0.607627	FALSE
V11705	0.0778198	0.10026	2	0	45	71	NA	NA	NA	NA	NA	NA	NA	NA	1705	NA	NA	NA	NA	NA
V11706	0.0778198	0.10026	2	0	45	72	0.0115603	-0.0190539	-0.0001104	0.00579407	0.0537076	0.000311227	0.00579484	0.00581395	1706	lowH	0.28484	0.829462	0.585269	FALSE
V11707	0.0778198	0.10026	2	0	45	78	0.199537	0.254702	0.0257629	0.101149	0.290527	0.0293885	0.101156	0.887597	1707	goodH	0.28484	0.110295	0.0551477	FALSE
V11708	0.0778198	0.10026	2	0	45	105	0.00809703	-0.0261659	-0.000106245	0.00406042	0.0657765	0.000267129	0.00406117	0.995935	1708	lowH	0.28484	0.962216	0.518892	FALSE
V11709	0.0778198	0.10026	2	0	45	108	0.0167352	-0.014854	-0.000124607	0.00838875	0.0561239	0.000470868	0.00838979	0.00843882	1709	lowH	0.28484	0.857335	0.571333	FALSE
V11710	0.0778198	0.10026	2	0	45	69	0.00840321	0.00651909	2.74563e-05	0.00421169	0.0523719	0.000220604	0.00421226	0.00421941	1710	lowH	0.28484	0.813763	0.593118	FALSE
V11711	0.0778198	0.10026	2	0	45	70	0.0125256	-0.000201608	-1.26527e-06	0.00627587	0.0459707	0.000288546	0.00627674	0.00630252	1711	lowH	0.28484	0.735556	0.632222	FALSE
V11712	0.0778198	0.10026	2	0	45	75	0.0162591	-0.0173582	-0.000141441	0.00814835	0.0518552	0.000422605	0.00814972	0.00819672	1712	lowH	0.28484	0.807634	0.596183	FALSE
V11713	0.0778198	0.10026	2	0	45	24	0.0151506	-0.0175363	-0.000133123	0.00759125	0.046901	0.000356076	0.00759208	0.00763359	1713	lowH	0.28484	0.747235	0.626382	FALSE
V11714	0.0778198	0.10026	2	0	45	28	0.00760445	0.0316168	0.000120609	0.00381472	0.0709863	0.000270811	0.00381498	0.996183	1714	lowH	0.28484	0.985235	0.492617	FALSE
V11715	0.0778198	0.10026	2	0	45	76	0.00763348	-0.0249047	-9.53173e-05	0.00382728	0.0616263	0.000235896	0.00382785	0.00383142	1715	lowH	0.28484	0.918356	0.540822	FALSE
V11716	0.0778198	0.10026	2	0	45	86	0.0114719	-0.0198418	-0.000114079	0.00574942	0.0524237	0.000301445	0.00575016	0.00576923	1716	lowH	0.28484	0.814376	0.592812	FALSE
V11717	0.0778198	0.10026	2	0	45	96	0.0114719	-0.0198418	-0.000114079	0.00574942	0.0524237	0.000301445	0.00575016	0.00576923	1717	lowH	0.28484	0.814376	0.592812	FALSE
V11718	0.0778198	0.10026	2	0	45	12	0.00787389	-0.0280374	-0.000110685	0.00394776	0.0615161	0.000242892	0.00394843	0.996047	1718	lowH	0.28484	0.917166	0.541417	FALSE
V11719	0.0778198	0.10026	2	0	45	23	0.0191921	0.0202141	0.000194521	0.009623	0.0609044	0.00058613	0.00962377	0.99031	1719	lowH	0.28484	0.91054	0.54473	FALSE
V11720	0.0778198	0.10026	2	0	45	29	0.030527	0.00928044	0.000142051	0.0153065	0.0614671	0.000940941	0.015308	0.0155039	1720	lowH	0.28484	0.916638	0.541681	FALSE
V11721	0.0778198	0.10026	2	0	45	38	0.0342753	0.00268098	4.60591e-05	0.0171799	0.0541524	0.000930428	0.0171817	0.0174419	1721	lowH	0.28484	0.834643	0.582679	FALSE
V11722	0.0778198	0.10026	2	0	45	44	0.0342753	0.00268098	4.60591e-05	0.0171799	0.0541524	0.000930428	0.0171817	0.0174419	1722	lowH	0.28484	0.834643	0.582679	FALSE
V11723	0.0778198	0.10026	2	0	45	47	0.0342753	0.00268098	4.60591e-05	0.0171799	0.0541524	0.000930428	0.0171817	0.0174419	1723	lowH	0.28484	0.834643	0.582679	FALSE
V11724	0.0778198	0.10026	2	0	45	62	0.00385355	-0.00772301	-1.49043e-05	0.00192985	0.035469	6.84556e-05	0.00193001	0.998069	1724	lowH	0.286888	0.595928	0.702036	FALSE
V11725	0.0778198	0.10026	2	0	45	74	0.0341453	0.00296957	5.08238e-05	0.0171148	0.0542174	0.000928014	0.0171165	0.0173745	1725	lowH	0.28484	0.835399	0.5823	FALSE
V11726	0.0778198	0.10026	2	0	45	80	0.0268664	0.00736746	9.92472e-05	0.013471	0.0615328	0.000828999	0.0134725	0.0136187	1726	lowH	0.28484	0.917348	0.541326	FALSE
V11727	0.0778198	0.10026	2	0	45	92	0.00781238	-0.0169982	-6.66104e-05	0.00391867	0.0708919	0.000277847	0.0039193	0.996078	1727	lowH	0.28484	0.986162	0.493081	FALSE
V11728	0.0778198	0.10026	2	0	45	95	0.0274996	0.00587527	8.10105e-05	0.0137884	0.0614578	0.000847499	0.0137899	0.0139442	1728	lowH	0.28484	0.916537	0.541731	FALSE
V11729	0.0778198	0.10026	2	0	45	89	0.0119043	-0.0585289	-0.000349551	0.00597229	0.0816307	0.0004879	0.00597692	0.994012	1729	lowH	0.28484	0.885996	0.442998	FALSE
V11730	0.0778198	0.10026	2	0	45	91	0.0256367	-0.0208394	-0.000268185	0.0128691	0.0894416	0.00115165	0.012876	0.012987	1730	lowH	0.28484	0.819591	0.409796	FALSE
V11731	0.0778198	0.10026	2	0	45	94	0.0319405	-0.0220095	-0.000353223	0.0160486	0.110071	0.00176754	0.0160582	0.0162338	1731	lowH	0.28484	0.66717	0.333585	FALSE
V11732	0.0778198	0.10026	2	0	45	95	0.0129027	-0.0218025	-0.00014144	0.00648735	0.124748	0.000809815	0.00649163	0.993506	1732	lowH	0.28484	0.576319	0.288159	FALSE
V11733	0.0778198	0.10026	2	0	45	97	0.0191675	-0.0133347	-0.000128411	0.00962986	0.10727	0.00103363	0.00963578	0.00967742	1733	lowH	0.28484	0.686072	0.343036	FALSE
V11734	0.0778198	0.10026	2	0	45	99	0.0182355	-0.0059818	-5.48062e-05	0.00916215	0.107711	0.000987424	0.00916738	0.990798	1734	lowH	0.28484	0.683064	0.341532	FALSE
V11735	0.0778198	0.10026	2	0	45	111	0.0129027	-0.0729892	-0.00047239	0.00647205	0.0812092	0.000526113	0.00647849	0.993506	1735	lowH	0.28484	0.889728	0.444864	FALSE
V11736	0.0778198	0.10026	2	0	45	15	0.00943375	-0.0489535	-0.000231492	0.00472883	0.0609001	0.000288134	0.00473126	0.00473934	1736	lowH	0.28484	0.910493	0.544753	FALSE
V11737	0.0778198	0.10026	2	0	45	21	0.00829861	-0.033615	-0.000139858	0.0041606	0.0613111	0.000255139	0.00416139	0.00416667	1737	lowH	0.28484	0.91495	0.542525	FALSE
V11738	0.0778198	0.10026	2	0	45	33	0.00778198	-0.0166075	-6.48262e-05	0.00390343	0.070912	0.000276846	0.00390408	0.996094	1738	lowH	0.28484	0.985965	0.492982	FALSE
V11739	0.0778198	0.10026	2	0	45	36	0.0155029	0.00457716	3.55909e-05	0.00777575	0.068649	0.000533863	0.0077767	0.0078125	1739	lowH	0.28484	0.991528	0.504236	FALSE
V11740	0.0778198	0.10026	2	0	45	57	0.491384	0.495822	0.124837	0.251777	0.512937	0.12915	0.251785	0.565637	1740	goodH	0.158928	0.0119991	0.00599956	FALSE
V11741	0.0778198	0.10026	2	0	45	72	0.00769219	-0.025669	-9.89976e-05	0.0038567	0.0616017	0.000237617	0.00385731	0.996139	1741	lowH	0.28484	0.91809	0.540955	FALSE
V11742	0.0778198	0.10026	2	0	45	20	0.0114282	-0.0115553	-6.62065e-05	0.00572951	0.0597342	0.00034229	0.00573022	0.00574713	1742	lowH	0.28484	0.89775	0.551125	FALSE
V11743	0.0778198	0.10026	2	0	45	22	0.0114282	-0.0115553	-6.62065e-05	0.00572951	0.0597342	0.00034229	0.00573022	0.00574713	1743	lowH	0.28484	0.89775	0.551125	FALSE
V11744	0.0778198	0.10026	2	0	45	48	0.0114282	-0.0195145	-0.00011177	0.00572753	0.052443	0.000300407	0.00572825	0.00574713	1744	lowH	0.28484	0.814605	0.592698	FALSE
V11745	0.0778198	0.10026	2	0	45	53	0.0114282	-0.0195145	-0.00011177	0.00572753	0.052443	0.000300407	0.00572825	0.00574713	1745	lowH	0.28484	0.814605	0.592698	FALSE
V11746	0.0778198	0.10026	2	0	45	54	0.0114282	-0.0195145	-0.00011177	0.00572753	0.052443	0.000300407	0.00572825	0.00574713	1746	lowH	0.28484	0.814605	0.592698	FALSE
V11747	0.0778198	0.10026	2	0	45	84	0.0114719	-0.0198412	-0.000114075	0.00574942	0.0524222	0.000301436	0.00575015	0.994231	1747	lowH	0.28484	0.814358	0.592821	FALSE
V11748	0.0778198	0.10026	2	0	45	108	0.0123707	-0.0212723	-0.000131909	0.00620097	0.0568803	0.000352786	0.00620226	0.993776	1748	lowH	0.28484	0.865923	0.567039	FALSE
V11749	0.0778198	0.10026	2	0	45	9	0.00966161	-0.0471562	-0.000228426	0.00484404	0.0651612	0.000315807	0.00484655	0.995146	1749	lowH	0.28484	0.955827	0.522086	FALSE
V11750	0.0778198	0.10026	2	0	45	12	0.00877176	-0.0399463	-0.000175664	0.00439751	0.061144	0.000268968	0.00439892	0.00440529	1750	lowH	0.28484	0.913141	0.54343	FALSE
V11751	0.0778198	0.10026	2	0	45	21	0.015624	-0.0178434	-0.000139696	0.007829	0.0486733	0.000381118	0.00783012	0.00787402	1751	lowH	0.28484	0.769186	0.615407	FALSE
V11752	0.0778198	0.10026	2	0	45	32	0.0152663	-0.0181424	-0.000138774	0.00764915	0.0468455	0.00035837	0.00765004	0.00769231	1752	lowH	0.28484	0.746542	0.626729	FALSE
V11753	0.0778198	0.10026	2	0	45	38	0.204142	0.248265	0.0256825	0.103448	0.283605	0.0293402	0.103455	0.884615	1753	goodH	0.28484	0.11818	0.05909	FALSE
V11754	0.0778198	0.10026	2	0	45	65	0.00760445	-0.0245316	-9.35321e-05	0.00381272	0.0616481	0.000235085	0.00381333	0.996183	1754	lowH	0.28484	0.918592	0.540704	FALSE
V11755	0.0778198	0.10026	2	0	45	68	0.0150935	-0.0172394	-0.000130375	0.00756261	0.0469345	0.000354988	0.00756348	0.00760456	1755	lowH	0.28484	0.747653	0.626173	FALSE
V11756	0.0778198	0.10026	2	0	45	75	0.00757565	-0.00218039	-8.27387e-06	0.00379466	0.0398158	0.000151099	0.00379495	0.00380228	1756	lowH	0.28484	0.655501	0.672249	FALSE
V11757	0.0778198	0.10026	2	0	45	104	0.0151506	0.00395427	3.0017e-05	0.00759102	0.045444	0.000344992	0.0075916	0.992366	1757	lowH	0.28484	0.728896	0.635552	FALSE
V11758	0.0778198	0.10026	2	0	45	20	0.00793638	-0.0288545	-0.000114814	0.00397907	0.0614866	0.000244702	0.00397976	0.996016	1758	lowH	0.28484	0.916848	0.541576	FALSE
V11759	0.0778198	0.10026	2	0	45	44	0.00778198	-0.0268421	-0.000104729	0.00390168	0.0615681	0.000240261	0.00390237	0.996094	1759	lowH	0.28484	0.917728	0.541136	FALSE
V11760	0.0778198	0.10026	2	0	45	56	0.00769219	-0.025669	-9.89976e-05	0.0038567	0.0616017	0.000237617	0.00385731	0.996139	1760	lowH	0.28484	0.91809	0.540955	FALSE
V11761	0.0778198	0.10026	2	0	45	109	0.0153837	-0.0176689	-0.000136197	0.00770831	0.0477847	0.000368384	0.00770923	0.00775194	1761	lowH	0.28484	0.758229	0.620885	FALSE
V11762	0.0778198	0.10026	2	0	45	111	0.0154431	-0.0179808	-0.000139136	0.00773805	0.0477568	0.00036959	0.007739	0.0077821	1762	lowH	0.28484	0.757883	0.621058	FALSE
V11763	0.0778198	0.10026	2	0	45	28	0.0281633	-0.0171332	-0.000241712	0.0141078	0.0418734	0.000590831	0.01411	0.0142857	1763	lowH	0.28484	0.682812	0.658594	FALSE
V11764	0.0778198	0.10026	2	0	45	36	0.0352137	-0.0213313	-0.000376134	0.0176329	0.0336505	0.00059343	0.0176351	0.0179283	1764	lowH	0.288817	0.570229	0.714886	FALSE
V11765	0.0778198	0.10026	2	0	45	42	0.320476	0.281564	0.0457888	0.162623	0.30971	0.0503691	0.162633	0.799603	1765	goodH	0.28484	0.0910886	0.0455443	FALSE
V11766	0.0778198	0.10026	2	0	45	48	0.0540123	0.0277151	0.000751058	0.0270992	0.0743403	0.00201477	0.027102	0.972222	1766	lowH	0.28484	0.952821	0.47641	FALSE
V11767	0.0778198	0.10026	2	0	45	51	0.0577523	0.0345064	0.00100012	0.0289836	0.0800411	0.00232011	0.0289865	0.0297619	1767	lowH	0.28484	0.900154	0.450077	FALSE
V11768	0.0778198	0.10026	2	0	45	53	0.0235261	0.148482	0.00176148	0.0118633	0.179072	0.00212453	0.0118641	0.988095	1768	lowH	0.28484	0.335231	0.167616	FALSE
V11769	0.0778198	0.10026	2	0	45	63	0.0118339	-0.0225625	-0.000133812	0.00593072	0.0522615	0.000309999	0.00593169	0.994048	1769	lowH	0.28484	0.812457	0.593772	FALSE
V11770	0.0778198	0.10026	2	0	45	69	0.015747	-0.00038757	-3.05752e-06	0.00788894	0.0431256	0.000340248	0.0078897	0.00793651	1770	lowH	0.28484	0.699161	0.65042	FALSE
V11771	0.0778198	0.10026	2	0	45	81	0.00790501	-0.0182017	-7.21714e-05	0.0039651	0.0708712	0.000281066	0.00396587	0.996032	1771	lowH	0.28484	0.986367	0.493183	FALSE
V11772	0.0778198	0.10026	2	0	45	93	0.00790501	-0.0284529	-0.000112768	0.00396332	0.0615186	0.000243866	0.0039641	0.996032	1772	lowH	0.28484	0.917194	0.541403	FALSE
V11773	0.0778198	0.10026	2	0	45	21	0.0345572	-0.0331222	-0.000573278	0.017308	0.0413426	0.000715835	0.0173147	0.0175879	1773	lowH	0.28484	0.675821	0.66209	FALSE
V11774	0.0778198	0.10026	2	0	45	23	0.0150367	-0.0419719	-0.000316286	0.00753567	0.0556738	0.000419756	0.00753957	0.00757576	1774	lowH	0.28484	0.852194	0.573903	FALSE
V11775	0.0778198	0.10026	2	0	45	27	0.0237495	-0.031712	-0.000377304	0.0118978	0.0456599	0.000543425	0.0119016	0.0120192	1775	lowH	0.28484	0.731631	0.634185	FALSE
V11776	0.0778198	0.10026	2	0	45	30	0.0177763	-0.0280023	-0.000249418	0.00890703	0.0488311	0.000435054	0.00890937	0.00896861	1776	lowH	0.28484	0.771121	0.614439	FALSE
V11777	0.0778198	0.10026	2	0	45	38	0.0153837	-0.018763	-0.000144624	0.00770791	0.0467988	0.00036077	0.00770896	0.00775194	1777	lowH	0.28484	0.745958	0.627021	FALSE
V11778	0.0778198	0.10026	2	0	45	75	0.00763348	-0.0249087	-9.5332e-05	0.00382726	0.0616352	0.000235933	0.00382789	0.996169	1778	lowH	0.28484	0.918453	0.540774	FALSE
V11779	0.0778198	0.10026	2	0	45	84	0.00763348	-0.0249087	-9.5332e-05	0.00382726	0.0616352	0.000235933	0.00382789	0.996169	1779	lowH	0.28484	0.918453	0.540774	FALSE
V11780	0.0778198	0.10026	2	0	45	90	0.0114282	-0.0195176	-0.000111787	0.00572752	0.0524507	0.000300453	0.00572829	0.00574713	1780	lowH	0.28484	0.814695	0.592652	FALSE
V11781	0.0778198	0.10026	2	0	45	16	0.00769219	-0.0256707	-9.90038e-05	0.00385669	0.0616053	0.000237631	0.00385732	0.996139	1781	lowH	0.28484	0.91813	0.540935	FALSE
V11782	0.0778198	0.10026	2	0	45	34	0.00760445	-0.0143228	-5.4633e-05	0.00381441	0.0709943	0.000270844	0.00381501	0.996183	1782	lowH	0.28484	0.985156	0.492578	FALSE
V11783	0.0778198	0.10026	2	0	45	46	0.0113418	-0.0188718	-0.000107272	0.00568424	0.0524901	0.000298405	0.00568497	0.994297	1783	lowH	0.28484	0.815161	0.592419	FALSE
V11784	0.0778198	0.10026	2	0	45	73	0.00757565	-0.0241569	-9.17549e-05	0.00379829	0.0616591	0.000234235	0.00379887	0.996198	1784	lowH	0.28484	0.91871	0.540645	FALSE
V11785	0.0778198	0.10026	2	0	45	94	0.00766272	-0.0150705	-5.79254e-05	0.00384364	0.0709629	0.000272797	0.00384423	0.996154	1785	lowH	0.28484	0.985464	0.492732	FALSE
V11786	0.0778198	0.10026	2	0	45	26	0.00877176	-0.0399344	-0.000175614	0.00439756	0.0611277	0.000268891	0.00439885	0.995595	1786	lowH	0.28484	0.912963	0.543518	FALSE
V11787	0.0778198	0.10026	2	0	45	47	0.008032	-0.0135314	-5.45299e-05	0.00402988	0.0765521	0.000308554	0.00403064	0.995968	1787	lowH	0.28484	0.932031	0.466016	FALSE
V11788	0.0778198	0.10026	2	0	45	68	0.0317378	0.0200703	0.000319571	0.0159226	0.0734051	0.00116893	0.0159243	0.016129	1788	lowH	0.28484	0.96175	0.480875	FALSE
V11789	0.0778198	0.10026	2	0	45	70	0.0317378	0.0200703	0.000319571	0.0159226	0.0734051	0.00116893	0.0159243	0.016129	1789	lowH	0.28484	0.96175	0.480875	FALSE
V11790	0.0778198	0.10026	2	0	45	74	0.0317378	0.0200703	0.000319571	0.0159226	0.0734051	0.00116893	0.0159243	0.016129	1790	lowH	0.28484	0.96175	0.480875	FALSE
V11791	0.0778198	0.10026	2	0	45	77	0.0317378	0.0200703	0.000319571	0.0159226	0.0734051	0.00116893	0.0159243	0.016129	1791	lowH	0.28484	0.96175	0.480875	FALSE
V11792	0.0778198	0.10026	2	0	45	85	0.0356318	0.0147923	0.000264354	0.017871	0.0672644	0.00120221	0.017873	0.0181452	1792	lowH	0.28484	0.977503	0.511248	FALSE
V11793	0.0778198	0.10026	2	0	45	24	0.011605	-0.0176509	-0.000102674	0.0058169	0.0552841	0.000321628	0.00581774	0.00583658	1793	lowH	0.28484	0.847724	0.576138	FALSE
V11794	0.0778198	0.10026	2	0	45	31	0.0302959	-0.0208701	-0.000316762	0.0151778	0.0441783	0.000670606	0.0151795	0.0153846	1794	lowH	0.28484	0.712748	0.643626	FALSE
V11795	0.0778198	0.10026	2	0	45	36	0.0265607	0.0080057	0.000106617	0.0133177	0.0614856	0.000818921	0.0133189	0.0134615	1795	lowH	0.28484	0.916837	0.541582	FALSE
V11796	0.0778198	0.10026	2	0	45	46	0.0228107	-0.0144995	-0.000165691	0.0114273	0.0429598	0.000490965	0.0114285	0.988462	1796	lowH	0.28484	0.697009	0.651496	FALSE
V11797	0.0778198	0.10026	2	0	45	51	0.00766272	-0.0252849	-9.71427e-05	0.00384193	0.0616132	0.00023675	0.00384252	0.996154	1797	lowH	0.28484	0.918215	0.540893	FALSE
V11798	0.0778198	0.10026	2	0	45	52	0.00766272	-0.01507	-5.79236e-05	0.00384364	0.0709609	0.000272789	0.00384422	0.996154	1798	lowH	0.28484	0.985485	0.492742	FALSE
V11799	0.0778198	0.10026	2	0	45	84	0.00769219	-0.0256682	-9.89945e-05	0.0038567	0.0615999	0.000237609	0.0038573	0.996139	1799	lowH	0.28484	0.918071	0.540965	FALSE
V11800	0.0778198	0.10026	2	0	45	88	0.00772189	-0.0260547	-0.000100873	0.00387158	0.0615864	0.000238474	0.0038722	0.996124	1800	lowH	0.28484	0.917925	0.541037	FALSE
V11801	0.0778198	0.10026	2	0	45	104	0.0164598	-0.0143942	-0.000118757	0.00825033	0.0554135	0.000457258	0.00825175	0.00829876	1801	lowH	0.28484	0.849209	0.575395	FALSE
V11802	0.0778198	0.10026	2	0	45	108	0.0125256	-0.0197629	-0.000124098	0.00627933	0.0592376	0.000372051	0.00628066	0.00630252	1802	lowH	0.28484	0.892276	0.553862	FALSE
V11803	0.0778198	0.10026	2	0	45	40	0.0115159	-0.0187224	-0.000108063	0.00577184	0.0537288	0.000310155	0.0057726	0.994208	1803	lowH	0.28484	0.82971	0.585145	FALSE
V11804	0.0778198	0.10026	2	0	45	44	0.00772189	-0.0260539	-0.00010087	0.00387159	0.0615845	0.000238467	0.00387219	0.996124	1804	lowH	0.28484	0.917906	0.541047	FALSE
V11805	0.0778198	0.10026	2	0	45	60	0.00772189	-0.0260539	-0.00010087	0.00387159	0.0615845	0.000238467	0.00387219	0.00387597	1805	lowH	0.28484	0.917906	0.541047	FALSE
V11806	0.0778198	0.10026	2	0	45	64	0.00769219	-0.0256674	-9.89914e-05	0.0038567	0.061598	0.000237602	0.00385729	0.003861	1806	lowH	0.28484	0.918051	0.540974	FALSE
V11807	0.0778198	0.10026	2	0	45	87	0.0228977	-0.024939	-0.000286132	0.0114733	0.0479547	0.00055027	0.0114748	0.011583	1807	lowH	0.28484	0.760332	0.619834	FALSE
V11808	0.0778198	0.10026	2	0	45	88	0.0115603	0.0697194	0.000404996	0.00580895	0.106433	0.000618307	0.00580934	0.994186	1808	lowH	0.28484	0.691822	0.345911	FALSE
V11809	0.0778198	0.10026	2	0	45	90	0.00769219	-0.025669	-9.89976e-05	0.0038567	0.0616017	0.000237617	0.00385731	0.003861	1809	lowH	0.28484	0.91809	0.540955	FALSE
V11810	0.0778198	0.10026	2	0	45	95	0.00772189	-0.0260564	-0.000100879	0.00387158	0.06159	0.000238489	0.00387221	0.996124	1810	lowH	0.28484	0.917965	0.541018	FALSE
V11811	0.0778198	0.10026	2	0	45	12	0.0824911	0.133861	0.00557238	0.0416282	0.17823	0.00742222	0.0416442	0.956897	1811	lowH	0.28484	0.338062	0.169031	FALSE
V11812	0.0778198	0.10026	2	0	45	17	0.095	0.0409209	0.00195228	0.0477085	0.0919669	0.00438876	0.0477211	0.05	1812	lowH	0.28484	0.799205	0.399603	FALSE
V11813	0.0778198	0.10026	2	0	45	23	0.0660384	0.0665552	0.00220866	0.0331854	0.105995	0.00351792	0.0331895	0.965812	1813	lowH	0.28484	0.694853	0.347427	FALSE
V11814	0.0778198	0.10026	2	0	45	25	0.0694395	0.0669837	0.00233732	0.0348938	0.105947	0.00369729	0.0348976	0.963983	1814	lowH	0.28484	0.695188	0.347594	FALSE
V11815	0.0778198	0.10026	2	0	45	44	0.0573114	0.014152	0.000406783	0.0287439	0.0670117	0.00192637	0.0287468	0.0295276	1815	lowH	0.28484	0.974923	0.512539	FALSE
V11816	0.0778198	0.10026	2	0	45	45	0.00784302	0.0301435	0.000118596	0.00393439	0.0708844	0.000278909	0.0039347	0.996063	1816	lowH	0.28484	0.986237	0.493118	FALSE
V11817	0.0778198	0.10026	2	0	45	47	0.0117413	-0.021861	-0.000128638	0.00588435	0.0522953	0.000307768	0.0058852	0.00590551	1817	lowH	0.28484	0.812857	0.593572	FALSE
V11818	0.0778198	0.10026	2	0	45	52	0.00769219	-0.0256682	-9.89945e-05	0.0038567	0.0615999	0.000237609	0.0038573	0.996139	1818	lowH	0.28484	0.918071	0.540965	FALSE
V11819	0.0778198	0.10026	2	0	45	75	0.0152082	-0.0178378	-0.000135926	0.00762009	0.0468727	0.000357214	0.00762094	0.992337	1819	lowH	0.28484	0.746882	0.626559	FALSE
V11820	0.0778198	0.10026	2	0	45	78	0.00763348	-0.0249047	-9.53173e-05	0.00382728	0.0616263	0.000235896	0.00382785	0.996169	1820	lowH	0.28484	0.918356	0.540822	FALSE
V11821	0.0778198	0.10026	2	0	45	90	0.019266	-0.0160498	-0.000154921	0.00965247	0.045162	0.000435977	0.00965364	0.00972763	1821	lowH	0.28484	0.725316	0.637342	FALSE
V11822	0.0778198	0.10026	2	0	45	92	0.0154431	-0.0179826	-0.00013915	0.00773803	0.0477612	0.000369626	0.00773904	0.0077821	1822	lowH	0.28484	0.757937	0.621032	FALSE
V11823	0.0778198	0.10026	2	0	45	95	0.0154431	-0.0179826	-0.00013915	0.00773803	0.0477612	0.000369626	0.00773904	0.0077821	1823	lowH	0.28484	0.757937	0.621032	FALSE
V11824	0.0778198	0.10026	2	0	45	96	0.0154431	-0.0179826	-0.00013915	0.00773803	0.0477612	0.000369626	0.00773904	0.0077821	1824	lowH	0.28484	0.757937	0.621032	FALSE
V11825	0.0778198	0.10026	2	0	45	97	0.0154431	-0.0179826	-0.00013915	0.00773803	0.0477612	0.000369626	0.00773904	0.0077821	1825	lowH	0.28484	0.757937	0.621032	FALSE
V11826	0.0778198	0.10026	2	0	45	114	0.00787389	-0.0280402	-0.000110696	0.00394775	0.0615217	0.000242915	0.00394845	0.00395257	1826	lowH	0.28484	0.917228	0.541386	FALSE
V11827	0.0778198	0.10026	2	0	45	16	0.00858353	-0.0374195	-0.000161026	0.00430326	0.0612151	0.000263497	0.00430445	0.00431034	1827	lowH	0.28484	0.913911	0.543045	FALSE
V11828	0.0778198	0.10026	2	0	45	50	0.0114719	-0.0118791	-6.83217e-05	0.00575141	0.0597154	0.000343492	0.00575215	0.00576923	1828	lowH	0.28484	0.897543	0.551228	FALSE
[truncated: 13,824 more rows]

## Sheet: Table S4
Table S4. Genome scan of 16,234 SNPs genotyped in 22 populations of Mauritia flexuosa using Bayenv2 software and correlation with climatic variables.
[truncated: 16,235 more rows]

[truncated: 3 more sheets: Table S5, Table S6, Table S7]
